# Supplementary material for: catena-Poly[[[aqua­(pyridine-2,6-dicarboxyl­ato N-oxide-κ2 O 1,O 2)cobalt(II)]-μ-1,3-di-4-pyridylpropane-κ2 N:N′] dihydrate]
Source: Acta Crystallogr Sect E Struct Rep Online. 2008 Oct 18;64(Pt 11):m1415–6. doi: 10.1107/S1600536808032741 (PMC2959606; doi:10.1107/S1600536808032741)
Supplement: Supplementary file 1 [file e-64-m1415-sup1.cif]

##############################################################################
###                                                                        ###
###        Electronic paper (Acta Crystallographica Section E)             ###
###                                                                        ###
##############################################################################
#                                                                            #
# This CIF contains the data in a paper accepted for publication in Acta     #
# Crystallographica Section E. It conforms to the requirements of Notes      #
# for Authors for Section E, and has been peer reviewed under the auspices   #
# of the IUCr Commission on Journals.                                        #
#                                                                            #
# Full details of the Crystallographic Information File format               #
# are given in the paper "The Crystallographic Information File (CIF):       #
# a New Standard Archive File for Crystallography" by S. R. Hall, F. H.      #
# Allen and I. D. Brown [Acta Cryst. (1991), A47, 655-685].                  #
#                                                                            #
# The current version of the core CIF dictionary is obtainable from          #
# ftp://ftp.iucr.org/pub/cif_core.dic. The current version number is 2.4.    #
#                                                                            #
# Software is freely available for graphical display of the structure(s) in  #
# this CIF.  For information consult the CIF home page http://www.iucr.org/  #
# cif/home.html                                                              #
#                                                                            #
# This file may be used for bona fide research purposes within the           #
# scientific community so long as proper attribution is given to the journal # 
# article from which it was obtained.                                        #
#                                                                            #
##############################################################################
                                             
data_I
_audit_creation_method     SHELXL-97
_chemical_name_systematic
;
<i>catena</i>-Poly[[[aqua(pyridine-2,6-dicarboxylato N-oxide-
\k^2^<i>O</i>^1^,<i>O</i>^2^)cobalt(II)]-\m-1,3-di-4-pyridylpropane-
\k^2^<i>N</i>:<i>N</i>'] dihydrate]
;
_chemical_name_common     ?
_chemical_formula_moiety     'C20 H19 Co N3 O6, 2H2 O'
_chemical_formula_sum     'C20 H23 Co N3 O8'
_chemical_formula_iupac     '[Co (C7 H3 N O5) (C13 H14 N2) (H2 O)], 2H2 O'
_chemical_formula_weight     492.34
_chemical_melting_point     ?
_symmetry_cell_setting     'Monoclinic'
_symmetry_space_group_name_H-M     'P 21/c'
_symmetry_space_group_name_Hall     '-P 2ybc'
loop_
    _symmetry_equiv_pos_as_xyz
    'x, y, z'
    '-x, y+1/2, -z+1/2'
    '-x, -y, -z'
    'x, -y-1/2, z-1/2'
_cell_length_a     10.2712(12)
_cell_length_b     11.5251(13)
_cell_length_c     18.309(2)
_cell_angle_alpha     90.00
_cell_angle_beta     90.521(2)
_cell_angle_gamma     90.00
_cell_volume     2167.3(4)
_cell_formula_units_Z     4
_cell_measurement_reflns_used     5837
_cell_measurement_theta_min     2.82
_cell_measurement_theta_max     27.90
_cell_measurement_temperature     296(2)
_exptl_crystal_description     block
_exptl_crystal_colour     colorless
_exptl_crystal_size_max     0.35
_exptl_crystal_size_mid     0.29
_exptl_crystal_size_min     0.25
_exptl_crystal_density_diffrn     1.509
_exptl_crystal_density_meas     ?
_exptl_crystal_density_method     'not measured'
_exptl_crystal_F_000     1020
_exptl_absorpt_coefficient_mu     0.844
_exptl_absorpt_correction_type     multi-scan
_exptl_absorpt_process_details     '(SADABS; Sheldrick, 1996)'
_exptl_absorpt_correction_T_min     0.751
_exptl_absorpt_correction_T_max     0.817
_diffrn_ambient_temperature     296(2)
_diffrn_radiation_type     MoK\a
_diffrn_radiation_wavelength     0.71073
_diffrn_radiation_source     'fine-focus sealed tube'
_diffrn_radiation_monochromator     graphite
_diffrn_measurement_device_type     'Bruker SMART APEXII CCD area-detector'
_diffrn_measurement_method     '\f and \w'
_diffrn_detector_area_resol_mean     ?
_diffrn_reflns_number     10818
_diffrn_reflns_av_R_equivalents     0.0635
_diffrn_reflns_av_sigmaI/netI     0.0793
_diffrn_reflns_theta_min     1.98
_diffrn_reflns_theta_max     25.20
_diffrn_reflns_theta_full     25.20
_diffrn_measured_fraction_theta_max     0.998
_diffrn_measured_fraction_theta_full     0.998
_diffrn_reflns_limit_h_min     -12
_diffrn_reflns_limit_h_max     12
_diffrn_reflns_limit_k_min     -13
_diffrn_reflns_limit_k_max     13
_diffrn_reflns_limit_l_min     -20
_diffrn_reflns_limit_l_max     21
_diffrn_standards_number     0
_diffrn_standards_interval_count     ?
_diffrn_standards_interval_time     ?
_diffrn_standards_decay_%     ?
_reflns_number_total     3897
_reflns_number_gt     2170
_reflns_threshold_expression     I>2\s(I)
_refine_ls_structure_factor_coef     Fsqd
_refine_ls_matrix_type     full
_refine_ls_R_factor_all     0.1081
_refine_ls_R_factor_gt     0.0588
_refine_ls_wR_factor_gt     0.1430
_refine_ls_wR_factor_ref     0.1754
_refine_ls_goodness_of_fit_ref     0.999
_refine_ls_restrained_S_all     1.047
_refine_ls_number_reflns     3897
_refine_ls_number_parameters     290
_refine_ls_number_restraints     9
_refine_ls_hydrogen_treatment     constr
_refine_ls_weighting_scheme     calc
_refine_ls_weighting_details
                 'calc w=1/[\s^2^(Fo^2^)+(0.0828P)^2^] where P=(Fo^2^+2Fc^2^)/3'
_atom_sites_solution_hydrogens     geom
_atom_sites_solution_primary     direct
_atom_sites_solution_secondary     difmap
_refine_ls_shift/su_max     0.000
_refine_ls_shift/su_mean     0.000
_refine_diff_density_max     0.660
_refine_diff_density_min     -0.396
_refine_ls_extinction_method     'SHELXL97 (Sheldrick, 2008)'
_refine_ls_extinction_coef     0.0030(8)
_refine_ls_extinction_expression
                                  'Fc^*^=kFc[1+0.001xFc^2^\l^3^/sin(2\q)]^-1/4^'
loop_
    _atom_type_symbol
    _atom_type_description
    _atom_type_scat_dispersion_real
    _atom_type_scat_dispersion_imag
    _atom_type_scat_source
    'C' 'C' 0.0033 0.0016
                         'International Tables Vol C Tables 4.2.6.8 and 6.1.1.4'
    'H' 'H' 0.0000 0.0000
                         'International Tables Vol C Tables 4.2.6.8 and 6.1.1.4'
    'N' 'N' 0.0061 0.0033
                         'International Tables Vol C Tables 4.2.6.8 and 6.1.1.4'
    'O' 'O' 0.0106 0.0060
                         'International Tables Vol C Tables 4.2.6.8 and 6.1.1.4'
    'Co' 'Co' 0.3494 0.9721
                         'International Tables Vol C Tables 4.2.6.8 and 6.1.1.4'
_computing_data_collection     'APEX2 (Bruker, 2007)'
_computing_cell_refinement     'SAINT (Bruker, 2007)'
_computing_data_reduction     'SAINT (Bruker, 2007)'
_computing_structure_solution     'SHELXS97 (Sheldrick, 2008)'
_computing_structure_refinement     'SHELXL97 (Sheldrick, 2008)'
_computing_molecular_graphics     'SHELXTL (Sheldrick, 2008)'
_computing_publication_material     'SHELXTL (Sheldrick, 2008)'
loop_
    _atom_site_type_symbol
    _atom_site_label
    _atom_site_fract_x
    _atom_site_fract_y
    _atom_site_fract_z
    _atom_site_U_iso_or_equiv
    _atom_site_adp_type
    _atom_site_calc_flag
    _atom_site_refinement_flags
    _atom_site_occupancy
    _atom_site_disorder_assembly
    _atom_site_disorder_group
    O O4 0.3287(4) -0.0221(4) 0.4108(2) 0.0776(13) Uani d . 1 . .
    N N3 0.2102(4) 1.1756(4) 0.1902(2) 0.0519(11) Uani d . 1 . .
    C C19 0.2965(6) 1.0894(5) 0.1927(3) 0.0622(16) Uani d . 1 . .
    H H19 0.3729 1.1009 0.2194 0.075 Uiso calc R 1 . .
    C C20 0.2794(6) 0.9841(5) 0.1583(3) 0.0609(15) Uani d . 1 . .
    H H20 0.3432 0.9272 0.1621 0.073 Uiso calc R 1 . .
    C C18 0.1003(5) 1.1549(5) 0.1514(3) 0.0568(15) Uani d . 1 . .
    H H18 0.0376 1.2129 0.1486 0.068 Uiso calc R 1 . .
    C C17 0.0769(6) 1.0515(5) 0.1159(3) 0.0597(15) Uani d . 1 . .
    H H17 -0.0007 1.0411 0.0902 0.072 Uiso calc R 1 . .
    C C16 0.1677(5) 0.9631(5) 0.1180(3) 0.0565(14) Uani d . 1 . .
    C C15 0.1470(6) 0.8479(5) 0.0794(3) 0.0647(16) Uani d . 1 . .
    H H15A 0.1842 0.8532 0.0310 0.078 Uiso calc R 1 . .
    H H15B 0.1948 0.7885 0.1059 0.078 Uiso calc R 1 . .
    Co Co1 0.24328(6) 0.32149(5) 0.24652(3) 0.0423(3) Uani d . 1 . .
    O O5 0.2788(4) 0.2215(3) 0.32898(19) 0.0565(10) Uani d . 1 . .
    N N2 0.1568(4) 0.4237(4) 0.1728(2) 0.0522(11) Uani d . 1 . .
    O O2 0.2658(5) 0.5550(4) 0.4120(2) 0.0892(15) Uani d . 1 . .
    O O1 0.2384(4) 0.4531(3) 0.3113(2) 0.0777(13) Uani d . 1 . .
    O O3 0.4937(4) 0.0354(3) 0.3417(2) 0.0761(12) Uani d . 1 . .
    C C6 0.3381(5) 0.3644(5) 0.4174(3) 0.0513(14) Uani d . 1 . .
    C C12 0.1618(6) 0.5381(5) 0.0652(3) 0.0593(15) Uani d . 1 . .
    H H12 0.2043 0.5575 0.0223 0.071 Uiso calc R 1 . .
    N N1 0.3424(4) 0.2545(4) 0.3900(2) 0.0494(11) Uani d . 1 . .
    C C3 0.4691(6) 0.1910(6) 0.4901(3) 0.0702(18) Uani d . 1 . .
    H H3 0.5156 0.1326 0.5137 0.084 Uiso calc R 1 . .
    C C7 0.2755(6) 0.4653(5) 0.3766(3) 0.0607(15) Uani d . 1 . .
    C C2 0.4082(5) 0.1683(5) 0.4248(3) 0.0496(13) Uani d . 1 . .
    C C13 -0.0066(6) 0.6897(4) 0.0347(3) 0.0660(17) Uani d . 1 . .
    H H13A -0.0981 0.6750 0.0252 0.079 Uiso calc R 1 . .
    H H13B 0.0381 0.6903 -0.0117 0.079 Uiso calc R 1 . .
    C C10 0.0487(5) 0.5928(5) 0.0824(3) 0.0540(14) Uani d . 1 . .
    C C1 0.4076(6) 0.0499(5) 0.3885(3) 0.0559(14) Uani d . 1 . .
    C C5 0.3971(6) 0.3843(5) 0.4831(3) 0.0664(16) Uani d . 1 . .
    H H5 0.3931 0.4585 0.5029 0.080 Uiso calc R 1 . .
    C C11 0.2145(5) 0.4541(5) 0.1107(3) 0.0547(14) Uani d . 1 . .
    H H11 0.2918 0.4180 0.0976 0.066 Uiso calc R 1 . .
    C C8 0.0451(6) 0.4774(5) 0.1890(3) 0.0675(17) Uani d . 1 . .
    H H8 0.0037 0.4577 0.2322 0.081 Uiso calc R 1 . .
    C C4 0.4619(6) 0.2997(6) 0.5211(3) 0.0730(18) Uani d . 1 . .
    H H4 0.4999 0.3150 0.5663 0.088 Uiso calc R 1 . .
    C C9 -0.0109(6) 0.5589(5) 0.1456(3) 0.0653(16) Uani d . 1 . .
    H H9 -0.0899 0.5918 0.1587 0.078 Uiso calc R 1 . .
    C C14 0.0088(6) 0.8095(4) 0.0717(3) 0.0641(17) Uani d . 1 . .
    H H14A -0.0387 0.8667 0.0432 0.077 Uiso calc R 1 . .
    H H14B -0.0299 0.8064 0.1198 0.077 Uiso calc R 1 . .
    O O1W 0.4465(4) 0.3311(4) 0.2130(3) 0.0969(16) Uani d D 1 . .
    H H1W 0.4767 0.3944 0.2011 0.145 Uiso d RD 1 . .
    H H2W 0.4891 0.3034 0.2471 0.145 Uiso d RD 1 . .
    O O2W 0.6417(5) 0.2145(5) 0.2840(3) 0.1170(19) Uani d D 1 . .
    H H3W 0.6669 0.1724 0.2494 0.175 Uiso d RD 1 . .
    H H4W 0.5887 0.1753 0.3084 0.175 Uiso d RD 1 . .
    O O3W 0.2003(5) 0.7719(5) 0.3494(4) 0.141(2) Uani d D 1 . .
    H H5W 0.2281 0.7061 0.3618 0.212 Uiso d RD 1 . .
    H H6W 0.2190 0.8220 0.3795 0.212 Uiso d RD 1 . .
loop_
    _atom_site_aniso_label
    _atom_site_aniso_U_11
    _atom_site_aniso_U_22
    _atom_site_aniso_U_33
    _atom_site_aniso_U_12
    _atom_site_aniso_U_13
    _atom_site_aniso_U_23
    O4 0.089(3) 0.053(3) 0.091(3) -0.012(2) 0.005(2) 0.013(2)
    N3 0.058(3) 0.044(3) 0.053(3) 0.005(2) -0.012(2) 0.000(2)
    C19 0.074(4) 0.043(4) 0.069(4) 0.008(3) -0.015(3) -0.002(3)
    C20 0.066(4) 0.045(4) 0.071(4) 0.008(3) -0.010(3) -0.005(3)
    C18 0.061(4) 0.038(3) 0.071(4) 0.006(3) -0.012(3) 0.002(3)
    C17 0.070(4) 0.038(3) 0.071(4) -0.008(3) -0.014(3) -0.004(3)
    C16 0.067(4) 0.043(3) 0.059(3) 0.003(3) -0.002(3) -0.003(3)
    C15 0.080(4) 0.045(4) 0.069(4) -0.005(3) -0.003(3) -0.004(3)
    Co1 0.0543(5) 0.0245(4) 0.0478(4) 0.0021(3) -0.0085(3) 0.0006(3)
    O5 0.075(3) 0.040(2) 0.054(2) 0.0000(19) -0.0150(19) -0.0013(18)
    N2 0.059(3) 0.042(3) 0.056(3) 0.001(2) -0.002(2) -0.003(2)
    O2 0.133(4) 0.046(3) 0.088(3) 0.019(3) -0.033(3) -0.024(2)
    O1 0.121(4) 0.039(2) 0.072(3) 0.010(2) -0.026(3) -0.005(2)
    O3 0.074(3) 0.048(3) 0.107(3) 0.005(2) 0.022(3) -0.008(2)
    C6 0.055(3) 0.040(3) 0.059(3) 0.007(3) -0.009(3) -0.008(3)
    C12 0.080(4) 0.048(4) 0.050(3) -0.005(3) -0.001(3) 0.002(3)
    N1 0.055(3) 0.040(3) 0.053(3) 0.001(2) -0.007(2) 0.002(2)
    C3 0.076(4) 0.066(5) 0.068(4) 0.010(3) -0.018(3) 0.010(3)
    C7 0.071(4) 0.045(4) 0.066(4) 0.009(3) -0.011(3) -0.013(3)
    C2 0.050(3) 0.044(3) 0.055(3) 0.004(3) -0.001(3) 0.004(3)
    C13 0.087(4) 0.042(3) 0.069(4) 0.003(3) -0.027(3) 0.003(3)
    C10 0.059(3) 0.037(3) 0.066(4) 0.001(3) -0.013(3) -0.003(3)
    C1 0.064(4) 0.041(4) 0.062(4) 0.007(3) -0.013(3) 0.008(3)
    C5 0.086(4) 0.047(4) 0.066(4) 0.006(3) -0.014(3) -0.008(3)
    C11 0.058(3) 0.048(4) 0.058(3) 0.008(3) 0.000(3) -0.003(3)
    C8 0.068(4) 0.065(4) 0.070(4) 0.015(3) 0.008(3) 0.009(3)
    C4 0.088(5) 0.065(4) 0.066(4) -0.001(4) -0.029(3) -0.004(3)
    C9 0.068(4) 0.056(4) 0.072(4) 0.015(3) 0.006(3) 0.012(3)
    C14 0.078(4) 0.033(3) 0.081(4) -0.004(3) -0.027(3) 0.005(3)
    O1W 0.074(3) 0.070(3) 0.147(4) -0.008(2) -0.002(3) 0.047(3)
    O2W 0.116(4) 0.098(4) 0.136(5) -0.009(3) -0.017(3) 0.034(4)
    O3W 0.115(4) 0.075(4) 0.233(7) -0.015(3) -0.046(4) 0.024(4)
_geom_special_details
;
;
loop_
    _geom_bond_atom_site_label_1
    _geom_bond_atom_site_label_2
    _geom_bond_site_symmetry_2
    _geom_bond_distance
    _geom_bond_publ_flag
    O4 C1 . 1.232(7) ?
    N3 C19 . 1.332(6) ?
    N3 C18 . 1.348(6) ?
    N3 Co1 1_565 2.000(4) ?
    C19 C20 . 1.378(7) ?
    C19 H19 . 0.9300 ?
    C20 C16 . 1.379(7) ?
    C20 H20 . 0.9300 ?
    C18 C17 . 1.378(7) ?
    C18 H18 . 0.9300 ?
    C17 C16 . 1.381(7) ?
    C17 H17 . 0.9300 ?
    C16 C15 . 1.519(7) ?
    C15 C14 . 1.492(7) ?
    C15 H15A . 0.9700 ?
    C15 H15B . 0.9700 ?
    Co1 O1 . 1.927(4) y
    Co1 O5 . 1.932(3) y
    Co1 N2 . 1.994(4) y
    Co1 N3 1_545 2.000(4) y
    Co1 O1W . 2.184(4) y
    O5 N1 . 1.344(5) ?
    N2 C11 . 1.334(6) ?
    N2 C8 . 1.339(6) ?
    O2 C7 . 1.224(6) ?
    O1 C7 . 1.259(6) ?
    O3 C1 . 1.248(7) ?
    C6 C5 . 1.361(7) ?
    C6 N1 . 1.363(6) ?
    C6 C7 . 1.522(7) ?
    C12 C10 . 1.361(7) ?
    C12 C11 . 1.384(7) ?
    C12 H12 . 0.9300 ?
    N1 C2 . 1.358(6) ?
    C3 C2 . 1.370(7) ?
    C3 C4 . 1.377(8) ?
    C3 H3 . 0.9300 ?
    C2 C1 . 1.518(7) ?
    C13 C10 . 1.524(7) ?
    C13 C14 . 1.545(7) ?
    C13 H13A . 0.9700 ?
    C13 H13B . 0.9700 ?
    C10 C9 . 1.371(7) ?
    C5 C4 . 1.368(8) ?
    C5 H5 . 0.9300 ?
    C11 H11 . 0.9300 ?
    C8 C9 . 1.354(7) ?
    C8 H8 . 0.9300 ?
    C4 H4 . 0.9300 ?
    C9 H9 . 0.9300 ?
    C14 H14A . 0.9700 ?
    C14 H14B . 0.9700 ?
    O1W H1W . 0.8200 ?
    O1W H2W . 0.8200 ?
    O2W H3W . 0.8400 ?
    O2W H4W . 0.8400 ?
    O3W H6W . 0.8200 ?
    O3W H5W . 0.8400 ?
    O3W H6W . 0.8200 ?
loop_
    _geom_angle_atom_site_label_1
    _geom_angle_atom_site_label_2
    _geom_angle_atom_site_label_3
    _geom_angle_site_symmetry_1
    _geom_angle_site_symmetry_3
    _geom_angle
    _geom_angle_publ_flag
    C19 N3 C18 . . 116.1(5) ?
    C19 N3 Co1 . 1_565 119.9(4) ?
    C18 N3 Co1 . 1_565 123.9(4) ?
    N3 C19 C20 . . 123.9(5) ?
    N3 C19 H19 . . 118.0 ?
    C20 C19 H19 . . 118.0 ?
    C16 C20 C19 . . 120.1(5) ?
    C16 C20 H20 . . 119.9 ?
    C19 C20 H20 . . 119.9 ?
    N3 C18 C17 . . 122.9(5) ?
    N3 C18 H18 . . 118.5 ?
    C17 C18 H18 . . 118.5 ?
    C18 C17 C16 . . 120.6(5) ?
    C18 C17 H17 . . 119.7 ?
    C16 C17 H17 . . 119.7 ?
    C20 C16 C17 . . 116.3(5) ?
    C20 C16 C15 . . 121.0(5) ?
    C17 C16 C15 . . 122.7(5) ?
    C14 C15 C16 . . 115.6(5) ?
    C14 C15 H15A . . 108 ?
    C16 C15 H15A . . 108 ?
    C14 C15 H15B . . 108 ?
    C16 C15 H15B . . 108 ?
    H15A C15 H15B . . 107 ?
    O1 Co1 O5 . . 89.67(16) ?
    O1 Co1 N2 . . 86.43(16) ?
    O5 Co1 N2 . . 164.02(17) ?
    O1 Co1 N3 . 1_545 166.97(19) ?
    O5 Co1 N3 . 1_545 86.08(16) ?
    N2 Co1 N3 . 1_545 94.30(16) ?
    O1 Co1 O1W . . 99.39(19) ?
    O5 Co1 O1W . . 94.32(16) ?
    N2 Co1 O1W . . 101.61(17) ?
    N3 Co1 O1W 1_545 . 93.21(18) ?
    N1 O5 Co1 . . 124.5(3) ?
    C11 N2 C8 . . 117.0(5) ?
    C11 N2 Co1 . . 122.3(4) ?
    C8 N2 Co1 . . 120.1(4) ?
    C7 O1 Co1 . . 131.5(4) ?
    C5 C6 N1 . . 117.8(5) ?
    C5 C6 C7 . . 119.1(5) ?
    N1 C6 C7 . . 123.0(4) ?
    C10 C12 C11 . . 121.0(5) ?
    C10 C12 H12 . . 119.5 ?
    C11 C12 H12 . . 119.5 ?
    O5 N1 C2 . . 114.7(4) ?
    O5 N1 C6 . . 123.5(4) ?
    C2 N1 C6 . . 121.7(4) ?
    C2 C3 C4 . . 120.5(6) ?
    C2 C3 H3 . . 119.7 ?
    C4 C3 H3 . . 119.7 ?
    O2 C7 O1 . . 124.8(6) ?
    O2 C7 C6 . . 115.0(5) ?
    O1 C7 C6 . . 120.2(5) ?
    N1 C2 C3 . . 119.4(5) ?
    N1 C2 C1 . . 116.9(4) ?
    C3 C2 C1 . . 123.7(5) ?
    C10 C13 C14 . . 111.6(4) ?
    C10 C13 H13A . . 109.3 ?
    C14 C13 H13A . . 109.3 ?
    C10 C13 H13B . . 109.3 ?
    C14 C13 H13B . . 109.3 ?
    H13A C13 H13B . . 108.0 ?
    C12 C10 C9 . . 116.8(5) ?
    C12 C10 C13 . . 121.4(5) ?
    C9 C10 C13 . . 121.8(5) ?
    O4 C1 O3 . . 127.6(6) ?
    O4 C1 C2 . . 117.4(6) ?
    O3 C1 C2 . . 114.9(5) ?
    C6 C5 C4 . . 122.7(6) ?
    C6 C5 H5 . . 118.7 ?
    C4 C5 H5 . . 118.7 ?
    N2 C11 C12 . . 121.5(5) ?
    N2 C11 H11 . . 119.3 ?
    C12 C11 H11 . . 119.3 ?
    N2 C8 C9 . . 123.4(6) ?
    N2 C8 H8 . . 118.3 ?
    C9 C8 H8 . . 118.3 ?
    C5 C4 C3 . . 117.8(5) ?
    C5 C4 H4 . . 121.1 ?
    C3 C4 H4 . . 121.1 ?
    C8 C9 C10 . . 120.2(6) ?
    C8 C9 H9 . . 119.9 ?
    C10 C9 H9 . . 119.9 ?
    C15 C14 C13 . . 113.6(5) ?
    C15 C14 H14A . . 108.9 ?
    C13 C14 H14A . . 108.9 ?
    C15 C14 H14B . . 108.9 ?
    C13 C14 H14B . . 108.9 ?
    H14A C14 H14B . . 107.7 ?
    Co1 O1W H1W . . 118.8 ?
    Co1 O1W H2W . . 105.7 ?
    H1W O1W H2W . . 110 ?
    H3W O2W H4W . . 107 ?
    H5W O3W H6W . . 112 ?
loop_
    _geom_hbond_atom_site_label_D
    _geom_hbond_atom_site_label_H
    _geom_hbond_atom_site_label_A
    _geom_hbond_site_symmetry_A
    _geom_hbond_distance_DH
    _geom_hbond_distance_HA
    _geom_hbond_distance_DA
    _geom_hbond_angle_DHA
    _geom_hbond_publ_flag
    O1W H1W O3 2_655 0.82 1.83 2.635(5) 165 y
    O1W H2W O2W . 0.82 1.99 2.732(6) 150 y
    O2W H3W O3W 2_645 0.84 2.55 3.018(9) 117 y
    O2W H4W O3 . 0.84 1.98 2.778(6) 157 y
    O3W H5W O2 . 0.84 2.01 2.828(7) 166 y
    O3W H6W O4 1_565 0.82 2.19 2.935(7) 150 y
    C3 H3 O4 3_656 0.93 2.46 3.364(8) 165 y
    C9 H9 O5 2_555 0.93 2.46 3.366(7) 164 y
    C15 H15A O2 4_575 0.97 2.57 3.492(7) 159 y
    C18 H18 O3W 2_555 0.93 2.55 3.369(7) 149 y
data_global
_journal_date_recd_electronic     2008-10-04
_journal_date_accepted     2008-10-10
_journal_name_full     'Acta Crystallographica, Section E'
_journal_year     2008
_journal_volume     64
_journal_issue     11
_journal_page_first     m1415
_journal_page_last     m1416
_journal_paper_category     QM
_journal_coeditor_code     HY2158
_publ_contact_author_name     'Li-Jin Wang'
_publ_contact_author_address
;
Department of Chemistry
Lishui University
Lishui 323000, ZheJiang
People's Republic of China
;
_publ_contact_author_email     'lswlj2008@yahoo.cn'
_publ_contact_author_fax     '86 571-88303459'
_publ_contact_author_phone     '86 571-88303459'
_publ_section_title
;\
<i>catena</i>-Poly[[[aqua(pyridine-2,6-dicarboxylato
<i>N</i>-oxide-\k^2^<i>O</i>^1^,<i>O</i>^2^)cobalt(II)]-\m-1,3-di-4-\
pyridylpropane-\k^2^<i>N</i>:<i>N</i>'] dihydrate]
;
loop_
    _publ_author_name
    _publ_author_footnote
    _publ_author_address
    'Li-Jin Wang' .
;
Department of Chemistry
Lishui University
Lishui 323000, Zhejiang
People's Republic of China
;
