# Supplementary material for: catena-Poly[[[aqua­(pyridine-2,6-dicarboxyl­ato N-oxide-κ2 O 1,O 2)cobalt(II)]-μ-1,3-di-4-pyridylpropane-κ2 N:N′] dihydrate]
Source: Acta Crystallogr Sect E Struct Rep Online. 2008 Oct 18;64(Pt 11):m1415–6. doi: 10.1107/S1600536808032741 (PMC2959606; doi:10.1107/S1600536808032741)
Supplement: Supplementary file 2 [file e-64-m1415-Isup2.hkl]

# 
# h,k,l, Fc-squared, Fo-squared, sigma(Fo-squared) and status flag 
# 
data_I
_shelx_title ' xb1767 in P2(1)/c' 
_shelx_refln_list_code          4 
_shelx_F_calc_maximum      340.63 
_exptl_crystal_F_000      1020.00 
_reflns_d_resolution_high  0.8347 
 
loop_ 
 _symmetry_equiv_pos_as_xyz 
 'x, y, z' 
 '-x, y+1/2, -z+1/2' 
 '-x, -y, -z' 
 'x, -y-1/2, z-1/2' 
 
_cell_length_a    10.2712 
_cell_length_b    11.5251 
_cell_length_c    18.3090 
_cell_angle_alpha  90.000 
_cell_angle_beta   90.521 
_cell_angle_gamma  90.000 
 
_shelx_F_squared_multiplier     1.000 
 
loop_ 
 _refln_index_h 
 _refln_index_k 
 _refln_index_l 
 _refln_F_squared_calc 
 _refln_F_squared_meas 
 _refln_F_squared_sigma 
 _refln_observed_status 
   1   0   0       85.96       70.68     10.58 o 
   2   0   0    17066.05    18114.69    302.13 o 
   3   0   0      373.64      247.57     78.85 o 
   4   0   0    18366.41    16817.45    313.22 o 
   5   0   0      831.35      795.84     32.92 o 
   6   0   0      369.37      430.33     27.97 o 
   7   0   0       25.00       15.76     17.03 o 
   8   0   0      734.68      927.60    124.36 o 
   9   0   0       27.80       43.53     32.40 o 
  10   0   0      235.81      275.37     74.23 o 
  11   0   0       31.49       27.94     44.04 o 
  12   0   0      145.83       88.87     65.49 o 
   1   1   0    29955.96    30061.73    378.03 o 
   2   1   0     5072.85     4418.36     76.17 o 
   3   1   0      824.19     1126.14     37.42 o 
   4   1   0      205.53      197.55     29.82 o 
   5   1   0     9084.87     8659.36    160.54 o 
   6   1   0      249.89      214.00     28.73 o 
   7   1   0     1130.77     1157.84     61.84 o 
   8   1   0      359.76      377.14     45.33 o 
   9   1   0      287.20      300.02     48.03 o 
  10   1   0       70.41       34.71     23.05 o 
  11   1   0       82.68      156.81     37.38 o 
  12   1   0       11.79       18.07     34.38 o 
   0   2   0        7.54       34.92     10.96 o 
   1   2   0     2720.71     2151.07     52.15 o 
   2   2   0       28.34       93.97     11.71 o 
   3   2   0        1.36        6.03      8.79 o 
   4   2   0      431.57      319.41     50.32 o 
   5   2   0      913.15      876.48     44.43 o 
   6   2   0      516.23      504.89     39.85 o 
   7   2   0      183.20      210.86     24.23 o 
   8   2   0      358.96      315.97     39.22 o 
   9   2   0      679.32      717.96     60.03 o 
  10   2   0      109.82       25.80     54.17 o 
  11   2   0        2.16       47.55     27.14 o 
  12   2   0       10.66        5.27     28.66 o 
   1   3   0      510.42      466.57     51.44 o 
   2   3   0       39.14       71.52     17.29 o 
   3   3   0     1134.01     1161.89     31.01 o 
   4   3   0      413.33      390.55     28.85 o 
   5   3   0      141.22      136.44     20.86 o 
   6   3   0      407.88      416.42     37.97 o 
   7   3   0       19.21        4.11     16.40 o 
   8   3   0       12.36       12.53     16.31 o 
   9   3   0      151.26      131.39     29.00 o 
  10   3   0        1.25        7.02     19.97 o 
  11   3   0       37.91       56.97     26.82 o 
  12   3   0        0.31       27.02     26.01 o 
   0   4   0     3624.80     3582.63    124.09 o 
   1   4   0      171.80      161.21     19.65 o 
   2   4   0     1440.32     1348.59     68.14 o 
   3   4   0      343.40      292.56     24.95 o 
   4   4   0      773.97      788.47     29.52 o 
   5   4   0      158.37      110.21     36.55 o 
   6   4   0      538.98      579.33     78.93 o 
   7   4   0       32.32       55.58     19.94 o 
   8   4   0       14.31        1.46     13.37 o 
   9   4   0       40.78       25.43     21.57 o 
  10   4   0        5.87       12.11     20.73 o 
  11   4   0       15.51        8.25     23.28 o 
   1   5   0     2971.01     3300.96     90.03 o 
   2   5   0      126.08       90.14     18.09 o 
   3   5   0      738.84      674.06     37.67 o 
   4   5   0      647.70      814.96     33.33 o 
   5   5   0      327.86      364.68     34.42 o 
   6   5   0       20.98       32.89     15.92 o 
   7   5   0      259.03      191.14     31.32 o 
   8   5   0      148.99      145.39     25.36 o 
   9   5   0       42.69       49.56     24.31 o 
  10   5   0       16.37        7.14     40.32 o 
  11   5   0       51.64       75.40     32.37 o 
   0   6   0     6393.30     6292.26    201.74 o 
   1   6   0       96.87       67.89     17.08 o 
   2   6   0      493.41      658.26     44.64 o 
   3   6   0      596.70      619.43     50.34 o 
   4   6   0     2600.22     2769.55     67.61 o 
   5   6   0       74.23       44.57     19.61 o 
   6   6   0     1231.36     1293.21     85.44 o 
   7   6   0       10.78       -1.05     16.62 o 
   8   6   0      427.03      401.57     48.37 o 
   9   6   0      173.84      182.48     60.14 o 
  10   6   0       64.45       13.08     24.52 o 
  11   6   0       13.26        1.29     28.64 o 
   1   7   0     3298.06     3704.11    109.59 o 
   2   7   0      405.55      328.52     36.52 o 
   3   7   0     1090.05     1131.92     78.92 o 
   4   7   0      876.82      955.84     67.33 o 
   5   7   0     7547.87     8015.06    170.63 o 
   6   7   0      387.53      431.07     43.28 o 
   7   7   0      975.36      840.49     73.79 o 
   8   7   0      217.90      240.65     33.19 o 
   9   7   0      183.57      165.70     52.76 o 
  10   7   0       81.02       55.21     29.00 o 
   0   8   0    10086.08     9853.48    299.35 o 
   1   8   0      384.62      407.08     42.01 o 
   2   8   0      668.20      829.54     94.27 o 
   3   8   0      612.66      741.99     59.99 o 
   4   8   0     4226.18     4584.04    157.12 o 
   5   8   0      649.89      621.12     48.71 o 
   6   8   0      798.16      897.00     81.87 o 
   7   8   0        7.12       27.60     19.74 o 
   8   8   0      439.87      409.30     42.88 o 
   9   8   0       50.77       28.07     23.52 o 
  10   8   0       34.77      -12.76     25.78 o 
   1   9   0     1198.02     1261.03    101.06 o 
   2   9   0      185.38      106.44     45.94 o 
   3   9   0     1110.09     1019.14    122.20 o 
   4   9   0      725.54      763.50     59.53 o 
   5   9   0      117.93      107.82     42.76 o 
   6   9   0       83.89       60.85     52.23 o 
   7   9   0       56.83       11.22     17.86 o 
   8   9   0        0.94        3.90     23.76 o 
   9   9   0       50.73       19.57     28.22 o 
   0  10   0      336.84      308.59     57.54 o 
   1  10   0        0.01       12.22     18.99 o 
   2  10   0       97.44       86.57     27.19 o 
   3  10   0      142.94      174.98     36.05 o 
   4  10   0      244.93      255.02     45.42 o 
   5  10   0        0.13      -30.37     20.25 o 
   6  10   0        0.17      -14.39     25.72 o 
   7  10   0       10.20       35.86     26.18 o 
   8  10   0        0.47        7.80     24.54 o 
   2  11   0        4.88      -17.56     19.45 o 
   3  11   0        2.71       -5.32     21.32 o 
   4  11   0        0.01       47.07     30.27 o 
   5  11   0        6.78        1.33     26.53 o 
   6  11   0       10.06       -1.41     24.63 o 
   7  11   0        2.87       -5.36     26.15 o 
   0  12   0       38.74       22.51     47.92 o 
   1  12   0       12.05       16.07     29.77 o 
   2  12   0      208.04      138.84     63.07 o 
   3  12   0        1.01        4.37     49.67 o 
   4  12   0       39.87       61.99     46.17 o 
   5  12   0        0.04      -11.45     42.30 o 
   6  12   0      115.15      134.64     52.37 o 
   1  13   0      403.38      491.53     93.74 o 
   2  13   0        0.48        2.88     40.36 o 
   3  13   0      387.86      427.06    131.68 o 
   4  13   0       55.95       79.60    102.15 o 
 -12   1   1        6.55       -2.01     36.17 o 
 -11   1   1      294.66      254.24     55.39 o 
 -10   1   1       36.14       37.39     24.90 o 
  -9   1   1      446.21      449.85     54.36 o 
  -8   1   1       51.00       37.37     21.64 o 
  -7   1   1      414.97      459.01     42.88 o 
  -6   1   1     1404.04     1597.81     73.96 o 
  -5   1   1     3654.78     3743.60     75.49 o 
  -4   1   1      430.86      413.67     22.34 o 
  -3   1   1     5199.42     4849.66     77.13 o 
  -2   1   1     8136.93     7302.23     97.35 o 
  -1   1   1     2084.48     2029.53     28.70 o 
   0   1   1       77.76       79.77      6.78 o 
   1   1   1     3440.13     3539.53     49.36 o 
   2   1   1     2374.00     2037.92     56.76 o 
   3   1   1     1779.15     1633.55     67.56 o 
   4   1   1      497.47      572.41     28.64 o 
   5   1   1      574.55      574.88     49.42 o 
   6   1   1       31.80       15.53     17.73 o 
   7   1   1       67.23       56.75     16.03 o 
   8   1   1        0.09      -10.67     12.86 o 
   9   1   1      357.39      432.21     49.85 o 
  10   1   1       23.30       20.07     21.58 o 
  11   1   1        9.68        9.79     24.54 o 
  12   1   1        8.06       24.29     34.69 o 
 -12   2   1       70.47      122.74     45.06 o 
 -11   2   1       23.72       -2.66     22.93 o 
 -10   2   1      612.71      749.44     65.91 o 
  -9   2   1       46.32       46.27     21.64 o 
  -8   2   1       51.61       28.90     15.85 o 
  -7   2   1        9.13        5.51     11.30 o 
  -6   2   1      105.18       98.14     22.48 o 
  -5   2   1      373.95      299.00     32.17 o 
  -4   2   1     7302.91     7413.36    135.58 o 
  -3   2   1      892.07      884.18     33.24 o 
  -2   2   1    10001.35     9650.72    150.24 o 
  -1   2   1       15.09       21.09      6.74 o 
   0   2   1     3203.89     3510.10     71.66 o 
   1   2   1      125.91      111.30      9.58 o 
   2   2   1     5416.26     5625.84     80.04 o 
   3   2   1     3413.61     3117.50     53.23 o 
   4   2   1      219.69      204.20     21.24 o 
   5   2   1      700.92      676.29     40.29 o 
   6   2   1     1454.56     1469.37     62.14 o 
   7   2   1       11.61       19.75     16.78 o 
   8   2   1     1071.80     1102.83     66.03 o 
   9   2   1      163.06      204.26     36.20 o 
  10   2   1      559.59      569.50     59.47 o 
  11   2   1        7.05       10.24     24.64 o 
  12   2   1       46.56       14.60     27.31 o 
 -12   3   1       15.23      -32.11     24.60 o 
 -11   3   1      125.13       77.42     31.26 o 
 -10   3   1       21.04        6.82     22.96 o 
  -9   3   1      225.95      275.74     63.58 o 
  -8   3   1      156.66      163.72     34.54 o 
  -7   3   1      124.75      133.24     20.76 o 
  -6   3   1      929.68      993.49     58.48 o 
  -5   3   1     1301.30     1301.73     53.09 o 
  -4   3   1      554.06      499.29     31.60 o 
  -3   3   1      582.63      566.42     29.84 o 
  -2   3   1     6477.14     5971.90    103.84 o 
  -1   3   1     1826.98     2309.76     60.67 o 
   0   3   1      923.42      846.98     45.47 o 
   1   3   1     3269.09     3627.87     81.62 o 
   2   3   1     3145.93     2786.46     51.87 o 
   3   3   1     1263.56     1311.42     46.60 o 
   4   3   1      864.01      925.01     28.09 o 
   5   3   1     1687.60     1621.27     58.60 o 
   6   3   1      652.98      612.36     44.01 o 
   7   3   1     1246.21     1478.85     69.90 o 
   8   3   1      173.75      203.53     32.71 o 
   9   3   1     1027.22     1048.84    117.68 o 
  10   3   1       24.94       21.73     30.05 o 
  11   3   1      403.30      382.63     55.06 o 
 -11   4   1       11.36        6.68     23.48 o 
 -10   4   1      128.16      135.65     33.26 o 
  -9   4   1       51.43       68.62     25.53 o 
  -8   4   1      314.13      289.87     39.25 o 
  -7   4   1       19.73       17.68     13.28 o 
  -6   4   1      937.87      980.29     50.46 o 
  -5   4   1       22.15       22.46     12.26 o 
  -4   4   1     2945.60     2919.27     77.18 o 
  -3   4   1      779.52      664.64     33.90 o 
  -2   4   1      118.45       72.27     21.49 o 
  -1   4   1       67.26       62.97     13.72 o 
   0   4   1     3112.43     3310.26     81.17 o 
   1   4   1      160.21      127.82     17.68 o 
   2   4   1       12.59       42.85     10.55 o 
   3   4   1      121.03      122.66     13.75 o 
   4   4   1     7290.21     7628.71    117.94 o 
   5   4   1       67.69       86.90     18.65 o 
   6   4   1     1753.40     1951.12     92.59 o 
   7   4   1       17.39       45.57     17.38 o 
   8   4   1      887.16      858.51     61.50 o 
   9   4   1       92.83       61.81     25.88 o 
  10   4   1      242.60      314.03     67.43 o 
  11   4   1       48.17       33.03     28.02 o 
 -11   5   1      115.99      103.72     33.36 o 
 -10   5   1       70.65       93.42     30.05 o 
  -9   5   1      278.58      315.88     44.44 o 
  -8   5   1      117.36       91.85     26.89 o 
  -7   5   1      801.90      913.55     51.85 o 
  -6   5   1       90.60      130.96     31.69 o 
  -5   5   1     1282.44     1276.38     56.80 o 
  -4   5   1       41.68       34.81     12.50 o 
  -3   5   1      296.23      335.71     28.03 o 
  -2   5   1      679.50      744.49     43.62 o 
  -1   5   1       41.46       39.92     13.27 o 
   0   5   1      799.92      800.11     39.77 o 
   1   5   1     4164.04     4057.34    102.04 o 
   2   5   1      158.98      130.26     16.98 o 
   3   5   1     1828.72     2033.78     52.14 o 
   4   5   1      120.96      166.48     17.82 o 
   5   5   1     1467.90     1252.33     57.48 o 
   6   5   1       55.67       54.58     17.76 o 
   7   5   1      621.98      729.62     54.05 o 
   8   5   1      145.13      215.05     44.01 o 
   9   5   1      231.47      233.97     39.04 o 
  10   5   1       11.55       10.66     23.26 o 
  11   5   1       54.32       15.21     26.14 o 
 -11   6   1       22.58        0.54     25.46 o 
 -10   6   1      100.83       52.22     30.03 o 
  -9   6   1       17.84       22.76     20.44 o 
  -8   6   1        2.35       10.68     15.29 o 
  -7   6   1        6.03       11.33     14.13 o 
  -6   6   1      529.89      561.74     40.14 o 
  -5   6   1        2.11       -6.49     11.66 o 
  -4   6   1      693.79      691.85     81.77 o 
  -3   6   1      191.82      240.14     26.54 o 
  -2   6   1     1464.49     1553.78     64.24 o 
  -1   6   1      379.26      316.76     31.99 o 
   0   6   1      599.09      576.86     32.00 o 
   1   6   1     1602.86     1642.38    137.83 o 
   2   6   1     4849.71     5098.29    107.11 o 
   3   6   1       59.80       54.03     14.32 o 
   4   6   1      783.09      827.11     37.86 o 
   5   6   1      678.25      763.25     48.73 o 
   6   6   1      166.32      115.14     24.27 o 
   7   6   1       36.63       55.53     22.01 o 
   8   6   1      108.86      113.23     28.83 o 
   9   6   1       42.34       50.09     35.66 o 
  10   6   1       32.25       -9.70     22.21 o 
  11   6   1        0.73       29.17     27.94 o 
 -10   7   1        0.32      -18.32     22.16 o 
  -9   7   1        2.89       -9.83     22.15 o 
  -8   7   1        0.77        4.51     17.54 o 
  -7   7   1        0.07        7.21     14.88 o 
  -6   7   1       70.61       60.17     17.51 o 
  -5   7   1       57.12      109.27     42.47 o 
  -4   7   1      170.90      176.39     26.12 o 
  -3   7   1       40.63       62.86     21.45 o 
  -2   7   1       42.11       53.41     27.02 o 
  -1   7   1      550.38      594.95     44.96 o 
   0   7   1      514.69      479.31     78.73 o 
   1   7   1        8.25        6.90     12.48 o 
   2   7   1      185.20      156.13     38.86 o 
   3   7   1       35.95       26.03     13.46 o 
   4   7   1        2.74       27.59     13.03 o 
   5   7   1      356.46      377.38     37.96 o 
   6   7   1       29.95       17.29     15.31 o 
   7   7   1       37.07       40.41     27.82 o 
   8   7   1       21.75       13.74     20.15 o 
   9   7   1       10.05        2.11     21.66 o 
  10   7   1        0.01       20.89     27.83 o 
 -10   8   1      137.26      101.27     48.39 o 
  -9   8   1        1.23       -7.91     21.55 o 
  -8   8   1        2.95       19.64     18.93 o 
  -7   8   1       31.95       21.63     18.41 o 
  -6   8   1      593.55      577.48     44.86 o 
  -5   8   1      169.06      129.83     28.56 o 
  -4   8   1     1904.73     1971.81     89.40 o 
  -3   8   1      206.53      238.84     37.13 o 
  -2   8   1     1810.52     1997.72     83.12 o 
  -1   8   1       35.96        7.36     20.32 o 
   0   8   1     2094.38     2194.49     81.38 o 
   1   8   1        5.16      -11.58     13.89 o 
   2   8   1     1929.57     2004.57     68.95 o 
   3   8   1     1416.29     1629.96     63.14 o 
   4   8   1      221.13      217.50     30.05 o 
   5   8   1       10.23       -1.65     14.66 o 
   6   8   1       44.86       50.84     22.24 o 
   7   8   1       65.60       35.49     21.06 o 
   8   8   1      120.52      158.46     33.55 o 
   9   8   1        0.37       27.11     23.99 o 
  10   8   1       84.31       85.93     43.95 o 
  -9   9   1      167.43      102.46     47.08 o 
  -8   9   1        0.16       -0.15     19.92 o 
  -7   9   1      134.71       70.13     24.49 o 
  -6   9   1       21.41       29.17     18.92 o 
  -5   9   1     2063.63     2387.22     81.03 o 
  -4   9   1      187.71      124.79     27.02 o 
  -3   9   1     3103.91     3432.33    151.01 o 
  -2   9   1      195.14      232.56     77.33 o 
  -1   9   1      929.83     1003.05     84.57 o 
   0   9   1       10.62        2.26     15.47 o 
   1   9   1     4602.54     4910.79    120.93 o 
   2   9   1      361.39      404.28     38.16 o 
   3   9   1     3365.46     3482.06     99.36 o 
   4   9   1        0.31       21.75     17.77 o 
   5   9   1      364.44      281.77     47.84 o 
   6   9   1       60.23       39.03     27.98 o 
   7   9   1      355.00      415.01     63.79 o 
   8   9   1       10.95        7.30     25.05 o 
   9   9   1      125.23      131.56     38.43 o 
  -8  10   1      284.06      379.11     53.84 o 
  -7  10   1       14.73       -4.33     24.26 o 
  -6  10   1      346.28      338.01     41.39 o 
  -5  10   1       74.72       59.18     24.53 o 
  -4  10   1      850.66      818.86     53.31 o 
  -3  10   1      439.56      448.22     83.12 o 
  -2  10   1      154.39      110.17     31.45 o 
  -1  10   1      316.51      292.92    119.60 o 
   0  10   1      708.49      780.65     86.69 o 
   1  10   1       25.46        6.74     19.35 o 
   2  10   1     1360.36     1293.44    136.66 o 
   3  10   1       53.54       26.46     22.07 o 
   4  10   1      560.89      554.78     70.95 o 
   5  10   1       28.41        1.46     54.28 o 
   6  10   1      392.54      524.21     69.25 o 
   7  10   1        1.70       -2.52     29.29 o 
   8  10   1      324.10      337.78     78.75 o 
  -7  11   1      235.27      190.19     43.06 o 
  -6  11   1        0.60      -23.85     29.39 o 
  -5  11   1      305.21      233.04     52.29 o 
  -4  11   1       74.86       63.00     37.73 o 
  -3  11   1       97.39       94.83     66.51 o 
  -2  11   1      114.04      117.68     56.27 o 
  -1  11   1      820.52      882.18     85.23 o 
   0  11   1       78.03       24.30     34.93 o 
   1  11   1      444.73      445.20     75.60 o 
   2  11   1       76.44       55.35     28.89 o 
   3  11   1      360.24      384.81     58.13 o 
   4  11   1        5.05       45.34     37.79 o 
   5  11   1      727.79      872.92    179.86 o 
   6  11   1       36.75       31.50     74.94 o 
   7  11   1      170.29      111.29     39.04 o 
  -6  12   1      357.58      242.58     97.81 o 
  -5  12   1        4.94        6.03     36.22 o 
  -4  12   1      359.80      512.19    109.31 o 
  -3  12   1       23.12       55.88     60.83 o 
  -2  12   1      440.35      560.23     81.55 o 
  -1  12   1       64.33       23.38     47.63 o 
   0  12   1      763.24      962.72    142.69 o 
   1  12   1        1.55       -5.72     42.78 o 
   2  12   1      261.27      324.56     85.00 o 
   4  12   1      482.92      598.51     76.56 o 
   5  12   1        0.69      -43.84     29.23 o 
   6  12   1      267.84      437.29     73.25 o 
  -4  13   1        1.06       -5.82     56.56 o 
  -3  13   1      351.77      467.41    130.22 o 
  -2  13   1       13.39       42.46     41.57 o 
  -1  13   1      241.00      207.58     62.44 o 
   0  13   1        1.00       15.62     48.89 o 
   1  13   1      284.75      319.33     91.89 o 
   2  13   1        0.47       42.39     48.12 o 
   4  13   1        6.13      110.11     72.18 o 
 -12   0   2       50.13       84.21     60.63 o 
 -11   0   2       14.20       19.40     37.16 o 
 -10   0   2      115.39       96.73     49.48 o 
  -9   0   2       59.28       66.55     42.78 o 
  -8   0   2      546.01      671.00     93.18 o 
  -7   0   2      913.65      928.87     94.78 o 
  -6   0   2     3947.10     3925.49     90.83 o 
  -5   0   2        0.56        0.85      8.67 o 
  -4   0   2    14470.88    14299.44    215.22 o 
  -3   0   2     6071.40     5648.52    101.36 o 
  -2   0   2   116030.14   129100.50   1933.11 o 
  -1   0   2      127.34      205.02     25.63 o 
   0   0   2     8874.61    10150.31    165.94 o 
   1   0   2      276.97      291.18     13.00 o 
   2   0   2       13.80       14.07      7.34 o 
   3   0   2     1505.22     1216.35     38.98 o 
   4   0   2     3613.46     3462.49    100.01 o 
   5   0   2       56.54       61.15     56.85 o 
   6   0   2     3593.69     3472.01    256.58 o 
   7   0   2       28.31       33.17     18.82 o 
   8   0   2      866.93      956.14    103.45 o 
   9   0   2       62.26       50.70     30.27 o 
  10   0   2      516.73      550.13    117.43 o 
  11   0   2       14.97        8.44     42.98 o 
  12   0   2        4.75       39.19     55.00 o 
 -12   1   2       53.12       85.80     63.50 o 
 -11   1   2       89.13      117.10     41.05 o 
 -10   1   2      110.23      162.94     41.62 o 
  -9   1   2      486.31      498.34     51.06 o 
  -8   1   2      112.16      101.23     36.35 o 
  -7   1   2     1825.90     1981.65     75.65 o 
  -6   1   2      360.57      409.74     28.38 o 
  -5   1   2     4488.91     4657.79     76.79 o 
  -4   1   2       17.42        7.54      5.93 o 
  -3   1   2    38647.04    39546.80    398.41 o 
  -2   1   2     2473.56     2147.16     35.30 o 
  -1   1   2    16016.77    15801.96    162.65 o 
   0   1   2     3537.23     3005.90     65.19 o 
   1   1   2     7158.21     7105.98     73.93 o 
   2   1   2    12371.74    10835.70    111.72 o 
   3   1   2      844.22     1045.17     25.59 o 
   4   1   2      518.03      410.49     17.55 o 
   5   1   2     5159.49     5479.48    104.18 o 
   6   1   2      458.13      410.50     41.91 o 
   7   1   2      391.30      372.43     34.02 o 
   8   1   2       77.36       65.07     18.81 o 
   9   1   2      170.55      190.64     34.14 o 
  10   1   2       23.91       -0.83     30.56 o 
  11   1   2      154.41      150.95     38.07 o 
  12   1   2        2.39       17.12     27.68 o 
 -12   2   2       14.09      -30.55     51.46 o 
 -11   2   2       44.13       21.14     30.68 o 
 -10   2   2      228.06      208.09     38.10 o 
  -9   2   2        8.21        4.86     16.81 o 
  -8   2   2      298.70      302.71     38.40 o 
  -7   2   2        0.18        8.05     12.62 o 
  -6   2   2      764.77      770.48     38.37 o 
  -5   2   2        3.94       -0.36      8.36 o 
  -4   2   2       53.38       45.68      7.51 o 
  -3   2   2       37.62       25.68      8.73 o 
  -2   2   2     4719.89     4782.22     64.51 o 
  -1   2   2      576.95      557.07     17.81 o 
   0   2   2     2161.30     2605.32     56.12 o 
   1   2   2     3793.59     3013.51     53.60 o 
   2   2   2    34825.70    33924.55    441.90 o 
   3   2   2        4.48        3.93      5.05 o 
   4   2   2       28.20       27.68      6.89 o 
   5   2   2      864.33      834.41     44.08 o 
   6   2   2     2367.64     2225.00     75.57 o 
   7   2   2      822.08      900.26     91.57 o 
   8   2   2       27.20        5.37     16.50 o 
   9   2   2      129.65       78.45     24.39 o 
  10   2   2       25.52       34.90     22.76 o 
  11   2   2        0.25      -13.25     20.79 o 
  12   2   2       20.41       20.62     28.51 o 
 -11   3   2       11.91       28.42     24.83 o 
 -10   3   2       20.44        5.89     19.84 o 
  -9   3   2       35.30       22.76     20.92 o 
  -8   3   2        6.20      -18.24     12.16 o 
  -7   3   2      439.47      528.56     37.10 o 
  -6   3   2       15.45       21.54     13.12 o 
  -5   3   2     1549.29     1594.04     49.67 o 
  -4   3   2      272.17      260.37     21.63 o 
  -3   3   2     4008.17     4103.02     74.46 o 
  -2   3   2      571.41      528.39     22.51 o 
  -1   3   2     1115.18     1054.24     32.65 o 
   0   3   2        3.66       -8.67      5.78 o 
   1   3   2     1349.61     1235.16     41.20 o 
   2   3   2     2565.36     2327.22     51.92 o 
   3   3   2     1045.53      868.33     32.06 o 
   4   3   2      218.57      192.56     18.22 o 
   5   3   2      212.97      265.59     33.76 o 
   6   3   2       36.51       66.02     18.24 o 
   7   3   2      410.75      395.09     40.15 o 
   8   3   2       10.87        3.55     15.23 o 
   9   3   2        7.16        8.09     18.33 o 
  10   3   2        3.19       12.43     19.55 o 
  11   3   2        2.07       -7.98     24.61 o 
 -11   4   2        0.58        4.26     24.13 o 
 -10   4   2       17.05       21.13     22.98 o 
  -9   4   2       49.40        7.51     27.96 o 
  -8   4   2       21.90       22.24     15.77 o 
  -7   4   2        0.55       10.82     12.08 o 
  -6   4   2       35.78       33.88     13.91 o 
  -5   4   2       13.70        5.71      9.52 o 
  -4   4   2        1.35       -1.74      7.39 o 
  -3   4   2        2.84       -3.20      6.07 o 
  -2   4   2      144.54      167.16     26.45 o 
  -1   4   2     2842.00     2998.90     66.63 o 
   0   4   2      148.01      113.37     13.32 o 
   1   4   2     2849.03     2747.58     60.95 o 
   2   4   2      525.55      475.53     29.43 o 
   3   4   2     1281.92     1267.00     37.27 o 
   4   4   2      569.52      578.96     26.80 o 
   5   4   2        4.89        6.91     10.48 o 
   6   4   2      148.34      114.23     22.54 o 
   7   4   2       16.47       15.31     15.42 o 
   8   4   2        3.00        1.45     15.55 o 
   9   4   2       96.78       88.22     27.38 o 
  10   4   2        3.65        6.85     21.54 o 
  11   4   2        5.19       31.75     24.84 o 
 -11   5   2        1.48       17.90     26.67 o 
 -10   5   2       41.21       67.27     29.67 o 
  -9   5   2       29.54       10.24     18.85 o 
  -8   5   2       26.29       19.76     22.30 o 
  -7   5   2      270.66      237.17     28.26 o 
  -6   5   2       33.69       14.51     12.62 o 
  -5   5   2      344.24      367.05     32.19 o 
  -4   5   2       14.53        4.94      8.93 o 
  -3   5   2     1196.89     1184.68     40.95 o 
  -2   5   2      219.37      160.62     37.20 o 
  -1   5   2       23.51       14.04      8.94 o 
   0   5   2      693.87      624.37     30.93 o 
   1   5   2     2539.72     2521.34     70.37 o 
   2   5   2        0.64        7.94      8.45 o 
   3   5   2      366.93      284.99     24.17 o 
   4   5   2     1058.04     1142.69     40.27 o 
   5   5   2     1209.00     1291.35     72.83 o 
   6   5   2       35.67       27.91     15.85 o 
   7   5   2      620.30      644.05     51.09 o 
   8   5   2      501.10      548.90     75.78 o 
   9   5   2      150.02       93.57     27.61 o 
  10   5   2        7.53       19.11     23.51 o 
  11   5   2      104.96      202.52     40.47 o 
 -11   6   2       23.34       30.33     27.58 o 
 -10   6   2      192.92      205.61     40.69 o 
  -9   6   2       23.35       12.66     21.03 o 
  -8   6   2      462.94      468.36     42.88 o 
  -7   6   2      116.59      131.67     24.51 o 
  -6   6   2     1902.15     2087.15     68.10 o 
  -5   6   2        0.37       -7.71     10.81 o 
  -4   6   2     2971.35     3045.61     75.49 o 
  -3   6   2        3.51       -5.01      8.46 o 
  -2   6   2     3466.86     4017.34     96.27 o 
  -1   6   2      756.49      620.13     54.90 o 
   0   6   2     1834.28     1746.81     62.15 o 
   1   6   2      502.01      499.97     31.75 o 
   2   6   2     1794.86     1828.24     57.65 o 
   3   6   2      773.21      849.25     41.36 o 
   4   6   2     1454.46     1593.86     61.67 o 
   5   6   2      203.56      193.35     28.45 o 
   6   6   2     2303.21     2514.19     97.91 o 
   7   6   2      566.37      463.91     46.89 o 
   8   6   2       86.50       16.49     42.01 o 
   9   6   2       79.98       64.21     27.10 o 
  10   6   2      181.39      137.00     36.05 o 
  11   6   2       15.36       -6.75     28.49 o 
 -10   7   2        2.36        5.24     23.99 o 
  -9   7   2      850.27      912.08     71.81 o 
  -8   7   2      298.32      282.41     35.78 o 
  -7   7   2     2023.43     2145.75     77.62 o 
  -6   7   2       61.92       60.38     18.66 o 
  -5   7   2      813.90      931.98     49.26 o 
  -4   7   2      760.74      765.35     42.27 o 
  -3   7   2     1165.64     1231.88     49.66 o 
  -2   7   2        3.85        4.84     10.17 o 
  -1   7   2     6911.44     7038.36    183.57 o 
   0   7   2       38.35        6.57     14.57 o 
   1   7   2     5741.26     5900.58    122.29 o 
   2   7   2      354.82      375.86     50.76 o 
   3   7   2     5927.50     6252.96    130.33 o 
   4   7   2       32.27        8.45     13.23 o 
   5   7   2     2149.11     2208.83     80.64 o 
   6   7   2      658.99      753.89     54.93 o 
   7   7   2       25.83        9.94     17.90 o 
   8   7   2        8.04       28.36     21.99 o 
   9   7   2       38.09       34.31     26.86 o 
  10   7   2      203.14      200.74     41.62 o 
  -9   8   2       31.72       15.86     22.71 o 
  -8   8   2      679.68      753.09     66.18 o 
  -7   8   2      498.70      520.10     45.65 o 
  -6   8   2      840.32      897.80    143.22 o 
  -5   8   2      458.08      553.51     51.53 o 
  -4   8   2      559.67      563.74     42.55 o 
  -3   8   2      121.20       88.41     27.52 o 
  -2   8   2     4161.12     4414.48    112.50 o 
  -1   8   2      454.65      436.29     36.41 o 
   0   8   2     2099.10     2099.87    127.52 o 
   1   8   2       79.06       76.07     17.97 o 
   2   8   2     3094.18     3437.61     92.37 o 
   3   8   2       33.11       32.16     14.72 o 
   4   8   2      568.03      673.10     52.01 o 
   5   8   2       29.29       24.23     29.38 o 
   6   8   2      411.37      322.63     68.08 o 
   7   8   2        3.21      -13.99     22.57 o 
   8   8   2       23.39       -3.06     25.36 o 
   9   8   2       58.85       31.46     33.95 o 
  -9   9   2        1.45      -18.35     26.15 o 
  -8   9   2        1.29       -0.61     20.44 o 
  -7   9   2       96.59      101.94     33.30 o 
  -6   9   2      276.29      284.30     34.85 o 
  -5   9   2       41.92       30.47     18.20 o 
  -4   9   2        7.57        3.65     14.26 o 
  -3   9   2     1997.09     2112.45     81.37 o 
  -2   9   2      431.01      495.11     43.38 o 
  -1   9   2       58.11       44.17     16.81 o 
   0   9   2      453.70      513.72     40.36 o 
   1   9   2     2528.79     2764.62    110.55 o 
   2   9   2      603.71      572.75     56.26 o 
   3   9   2      241.60      239.33     57.05 o 
   4   9   2       39.39       41.85     53.16 o 
   5   9   2      579.92      603.10     66.99 o 
   6   9   2        0.48        7.39     23.50 o 
   7   9   2      367.02      347.21     57.69 o 
   8   9   2        7.46      -22.63     25.21 o 
   9   9   2      141.59      156.00     47.19 o 
  -8  10   2        6.02       -6.17     28.34 o 
  -7  10   2        5.09        2.37     20.77 o 
  -6  10   2       53.75       16.35     21.39 o 
  -5  10   2       99.27       63.79     23.36 o 
  -4  10   2      169.04      169.56     33.71 o 
  -3  10   2       50.69       27.32     27.23 o 
  -2  10   2        4.35       -6.80     21.11 o 
  -1  10   2      114.17      132.26     36.80 o 
   0  10   2        6.27       -7.58     18.50 o 
   1  10   2       96.21      114.28     31.46 o 
   2  10   2     2388.25     2255.75    152.05 o 
   3  10   2       52.23       86.84     29.12 o 
   4  10   2       11.35       19.14     24.60 o 
   5  10   2       33.84       66.74     33.05 o 
   6  10   2        1.02       19.23     24.82 o 
   7  10   2        0.27       33.04     29.12 o 
   8  10   2       19.31       47.44     35.74 o 
  -7  11   2        5.85      -59.86     43.27 o 
  -6  11   2       41.67       16.49     52.29 o 
  -5  11   2        0.21        9.89     44.24 o 
  -4  11   2        0.09      -20.24     22.98 o 
  -3  11   2      150.95      190.41     48.08 o 
  -2  11   2       26.44       10.54     28.88 o 
  -1  11   2      316.75      458.06     70.74 o 
   0  11   2      108.79      142.04     36.73 o 
   1  11   2       40.36       56.90     28.80 o 
   2  11   2       22.03        3.75     22.89 o 
   3  11   2       13.77       23.16     24.19 o 
   4  11   2      216.01      254.34     52.66 o 
   5  11   2      142.02      107.49     37.02 o 
   6  11   2        0.01        5.67     26.61 o 
   7  11   2       56.12       53.67     44.34 o 
  -5  12   2        7.21       80.13     62.09 o 
  -4  12   2       78.73      150.66     77.42 o 
  -3  12   2        0.01       -2.04     44.43 o 
  -2  12   2      252.74      295.45     91.98 o 
  -1  12   2       87.67      139.51     65.68 o 
   0  12   2      632.71      766.09     82.87 o 
   1  12   2       85.62      145.60     58.84 o 
   2  12   2      354.66      255.84     50.54 o 
   3  12   2      104.58       76.93     46.76 o 
   4  12   2      266.07      206.88     50.02 o 
   5  12   2       79.90        0.69     27.53 o 
  -4  13   2        1.53       -1.65     54.52 o 
  -3  13   2      216.30       92.46     71.90 o 
  -2  13   2        3.45       40.94     58.01 o 
  -1  13   2      414.97      423.19    113.73 o 
   0  13   2        0.03       17.85     43.56 o 
   1  13   2      652.84      493.34    110.55 o 
   2  13   2       17.05       19.60     45.30 o 
 -12   1   3        0.92       -1.53     26.77 o 
 -11   1   3      166.89      101.35     41.22 o 
 -10   1   3        7.92       19.57     23.96 o 
  -9   1   3       26.20       41.38     24.36 o 
  -8   1   3        6.05       28.09     16.97 o 
  -7   1   3      271.22      253.33     33.13 o 
  -6   1   3      444.52      449.85     32.29 o 
  -5   1   3     1207.99     1215.53     33.44 o 
  -4   1   3      458.38      424.08     21.60 o 
  -3   1   3      248.21      188.34     21.33 o 
  -2   1   3     8116.39     7255.99     88.55 o 
  -1   1   3       35.46       75.88      9.94 o 
   0   1   3      114.25      108.09     17.04 o 
   1   1   3     4487.21     4664.02     54.14 o 
   2   1   3    11454.72    10540.97    111.25 o 
   3   1   3     2160.53     1797.88     33.54 o 
   4   1   3       68.47       67.11     14.72 o 
   5   1   3       68.03       57.99     10.06 o 
   6   1   3      292.15      310.46     29.53 o 
   7   1   3      135.53      134.24     22.59 o 
   8   1   3       76.91       40.78     24.58 o 
   9   1   3       66.54       70.12     22.91 o 
  10   1   3       40.99       44.40     25.01 o 
  11   1   3        1.27       20.86     24.53 o 
  12   1   3       21.16      -10.49     28.08 o 
 -12   2   3       61.58       51.78     37.60 o 
 -11   2   3        2.75      -19.96     25.29 o 
 -10   2   3      112.00      110.86     30.71 o 
  -9   2   3       29.39       16.48     17.03 o 
  -8   2   3       27.71       26.83     18.41 o 
  -7   2   3       30.56       33.79     15.05 o 
  -6   2   3     3414.47     3560.65     82.27 o 
  -5   2   3      119.66      107.74     13.02 o 
  -4   2   3     8567.83     8818.95    122.07 o 
  -3   2   3     2177.63     1986.26     39.12 o 
  -2   2   3      724.45      518.40     21.42 o 
  -1   2   3       31.99       31.86      8.21 o 
   0   2   3     7030.22     7092.87    115.89 o 
   1   2   3       31.17       22.96      8.53 o 
   2   2   3      256.33      321.79     21.94 o 
   3   2   3        0.33        1.32      5.65 o 
   4   2   3     2391.43     2438.87     52.17 o 
   5   2   3       83.65       79.64     14.03 o 
   6   2   3     5228.92     5060.63    122.08 o 
   7   2   3       10.16        7.75     14.35 o 
   8   2   3     1173.80     1249.52    125.25 o 
   9   2   3       52.06       66.25     32.93 o 
  10   2   3      201.22      216.94     37.81 o 
  11   2   3      101.04       50.60     55.35 o 
  12   2   3       36.57       26.66     27.78 o 
 -11   3   3       10.75      -13.16     22.59 o 
 -10   3   3        3.43      -14.42     18.07 o 
  -9   3   3      272.81      229.62     37.02 o 
  -8   3   3       22.77       12.04     17.34 o 
  -7   3   3      491.29      484.51     37.04 o 
  -6   3   3      340.17      378.02     30.53 o 
  -5   3   3     3608.46     3622.99     79.71 o 
  -4   3   3     2919.22     2857.56     53.35 o 
  -3   3   3     2445.88     2410.93     46.43 o 
  -2   3   3     3047.35     2856.44     48.52 o 
  -1   3   3     3997.94     4468.88     73.19 o 
   0   3   3       61.76       52.20      7.70 o 
   1   3   3    18600.17    18368.96    248.95 o 
   2   3   3     7796.66     7661.61    145.58 o 
   3   3   3     4495.80     4792.74     81.16 o 
   4   3   3     2432.72     2476.37     62.49 o 
   5   3   3     5036.39     4969.63     87.92 o 
   6   3   3      181.26      220.73     28.84 o 
   7   3   3     3434.29     3545.48    106.63 o 
   8   3   3        0.77        5.66     15.84 o 
   9   3   3     1018.78     1142.26     78.57 o 
  10   3   3      181.91      116.19     33.00 o 
  11   3   3      214.37      198.93     42.91 o 
 -11   4   3        0.61      -13.34     23.67 o 
 -10   4   3       73.84       67.23     27.59 o 
  -9   4   3      146.29      183.07     34.37 o 
  -8   4   3      461.16      506.19     41.11 o 
  -7   4   3       22.25       11.30     13.57 o 
  -6   4   3      543.42      476.22     34.83 o 
  -5   4   3      491.07      528.71     39.29 o 
  -4   4   3      724.50      723.16     34.49 o 
  -3   4   3       33.50       20.12      8.26 o 
  -2   4   3      869.31      964.95     63.12 o 
  -1   4   3      807.05      847.09     32.71 o 
   0   4   3      912.39     1022.92     33.03 o 
   1   4   3     5583.77     5574.48     98.64 o 
   2   4   3    10713.81    10628.87    164.83 o 
   3   4   3     3280.94     3214.80     65.63 o 
   4   4   3     6476.35     7032.86    114.07 o 
   5   4   3      751.96      792.50     57.48 o 
   6   4   3     4307.22     4459.24    116.59 o 
   7   4   3      269.32      201.55     36.73 o 
   8   4   3      380.75      323.17     61.53 o 
   9   4   3      136.29      144.98     31.68 o 
  10   4   3      231.67      174.79     39.28 o 
  11   4   3       65.80      105.46     35.53 o 
 -11   5   3       75.34       50.88     28.28 o 
 -10   5   3       14.47       33.42     24.85 o 
  -9   5   3      210.92      283.15     42.31 o 
  -8   5   3       59.87      112.06     34.45 o 
  -7   5   3      331.51      377.12     34.97 o 
  -6   5   3       61.25       42.79     15.39 o 
  -5   5   3      498.55      496.48     53.35 o 
  -4   5   3      363.36      381.73     35.09 o 
  -3   5   3      275.73      247.03     21.67 o 
  -2   5   3      624.44      590.82     33.87 o 
  -1   5   3     4257.10     4549.52     94.04 o 
   0   5   3       12.81       13.56      7.79 o 
   1   5   3    15086.25    15993.77    235.39 o 
   2   5   3      351.57      293.62     33.10 o 
   3   5   3      953.78     1087.54     38.61 o 
   4   5   3        6.52       -0.83      7.79 o 
   5   5   3     3140.81     3316.01    134.31 o 
   6   5   3      252.85      189.59     27.90 o 
   7   5   3       53.79       56.54     35.79 o 
   8   5   3        0.38        3.79     15.75 o 
   9   5   3      282.51      370.71     47.44 o 
  10   5   3       94.64       40.98     37.58 o 
  11   5   3       52.58       43.11     30.87 o 
 -10   6   3       27.58       22.26     33.05 o 
  -9   6   3        0.31        1.10     20.05 o 
  -8   6   3       17.72       -0.01     15.33 o 
  -7   6   3       32.92       16.28     15.16 o 
  -6   6   3       88.47       55.71     24.88 o 
  -5   6   3        3.38       16.95     11.76 o 
  -4   6   3      412.66      465.12     53.04 o 
  -3   6   3      156.03      144.04     24.17 o 
  -2   6   3      304.74      374.94     30.32 o 
  -1   6   3        8.08       32.05     11.64 o 
   0   6   3     1975.98     2009.53     87.26 o 
   1   6   3        6.89       10.04      8.83 o 
   2   6   3       24.78       20.93     11.04 o 
   3   6   3       76.63       70.34     16.46 o 
   4   6   3      570.78      661.26     63.93 o 
   5   6   3       15.03       16.23     12.64 o 
   6   6   3     1190.98     1128.79     80.47 o 
   7   6   3       44.26        5.71     16.31 o 
   8   6   3      406.01      431.14     49.25 o 
   9   6   3        7.81       -0.81     21.48 o 
  10   6   3       58.35       56.16     30.39 o 
 -10   7   3        9.04       31.04     26.80 o 
  -9   7   3        0.17       22.52     22.12 o 
  -8   7   3       12.43       -0.43     16.16 o 
  -7   7   3       67.58       52.65     18.22 o 
  -6   7   3      143.09       98.63     21.07 o 
  -5   7   3       43.60       32.99     14.72 o 
  -4   7   3       18.92       22.12     13.51 o 
  -3   7   3        0.31        4.36     10.27 o 
  -2   7   3      274.84      340.03     32.09 o 
  -1   7   3       72.37       66.47     16.28 o 
   0   7   3      700.05      641.93     76.48 o 
   1   7   3      229.09      237.47     28.97 o 
   2   7   3       50.10       56.18     17.65 o 
   3   7   3      190.69      192.74     36.03 o 
   4   7   3        6.79        4.12     10.89 o 
   5   7   3       19.56       11.92     14.19 o 
   6   7   3       39.92       46.62     20.63 o 
   7   7   3       41.64       41.48     22.05 o 
   8   7   3       62.36        0.80     26.52 o 
   9   7   3        0.74      -14.35     35.80 o 
  10   7   3        2.88       27.33     30.70 o 
  -9   8   3        1.40        2.79     23.67 o 
  -8   8   3       78.16       43.49     22.94 o 
  -7   8   3       70.78       41.45     19.90 o 
  -6   8   3      845.55      810.98     72.42 o 
  -5   8   3       79.08       92.02     20.51 o 
  -4   8   3      343.59      402.17     46.61 o 
  -3   8   3       45.19       84.26     18.58 o 
  -2   8   3       16.41       16.13     13.13 o 
  -1   8   3       23.00       26.64     15.76 o 
   0   8   3      821.49      901.23     50.55 o 
   1   8   3      343.51      325.63     34.39 o 
   2   8   3      322.10      444.29     48.89 o 
   3   8   3        5.04       41.09     19.41 o 
   4   8   3      122.84      104.36     28.83 o 
   5   8   3       28.42       22.03     23.38 o 
   6   8   3      258.80      257.44     73.74 o 
   7   8   3      107.13      124.31     37.71 o 
   8   8   3      173.81      193.31    110.61 o 
   9   8   3        9.83        5.10     29.05 o 
  -9   9   3       94.02       84.19     34.64 o 
  -8   9   3        2.39        7.54     24.60 o 
  -7   9   3      162.06       71.42     28.01 o 
  -6   9   3      172.71      147.97     27.33 o 
  -5   9   3      579.30      642.00     46.68 o 
  -4   9   3       14.97       34.41     16.31 o 
  -3   9   3        7.32        0.78     15.31 o 
  -2   9   3      188.28      254.93    130.26 o 
  -1   9   3      664.62      721.35    224.05 o 
   0   9   3      341.75      390.83     49.89 o 
   1   9   3     1550.86     1535.10     86.91 o 
   2   9   3      263.06      320.76     44.72 o 
   3   9   3       59.67       24.63     20.30 o 
   4   9   3       72.76       81.19     29.58 o 
   5   9   3      674.78      844.31     80.70 o 
   6   9   3       11.64      -14.74     39.77 o 
   7   9   3      524.09      474.85    122.91 o 
   8   9   3        1.37       15.88     28.81 o 
   9   9   3       69.38        5.34     32.75 o 
  -8  10   3      179.03      170.00     53.00 o 
  -7  10   3       20.21       11.84     33.53 o 
  -6  10   3      398.09      443.62     69.77 o 
  -5  10   3       98.35       27.48     92.36 o 
  -4  10   3      731.04      838.10     65.04 o 
  -3  10   3       28.94        9.32     25.01 o 
  -2  10   3     1562.44     1472.70     98.58 o 
  -1  10   3       16.88       10.63     39.97 o 
   0  10   3     3196.72     3230.12    131.80 o 
   1  10   3      205.99      114.38     30.29 o 
   2  10   3     1256.33     1275.78    123.39 o 
   3  10   3       27.64       65.85     57.04 o 
   4  10   3      369.81      371.44     67.64 o 
   5  10   3        7.05       17.29     22.74 o 
   6  10   3      479.93      445.83     66.91 o 
   7  10   3       24.75       45.46     35.72 o 
   8  10   3      100.23      111.28     49.19 o 
  -7  11   3      215.82      165.99     66.51 o 
  -6  11   3        5.73      -17.58     33.75 o 
  -5  11   3      351.21      360.77     64.26 o 
  -4  11   3      147.03       77.57     67.14 o 
  -3  11   3     1591.68     1841.07    118.37 o 
  -2  11   3       39.11       62.04     37.79 o 
  -1  11   3     1650.22     2312.13    158.05 o 
   0  11   3       74.68       61.08     35.51 o 
   1  11   3      772.72      723.80    144.69 o 
   2  11   3       15.71        4.56     20.70 o 
   3  11   3      851.16      683.97     70.42 o 
   4  11   3        2.40      -22.92     20.28 o 
   5  11   3      466.72      443.25     77.93 o 
   6  11   3       36.61       34.26     33.89 o 
   7  11   3      190.39      243.59     56.70 o 
  -5  12   3        2.63      -20.86     55.30 o 
  -4  12   3      194.14      201.03     85.19 o 
  -3  12   3      138.79      276.60     84.12 o 
  -2  12   3      419.12      706.69    446.15 o 
  -1  12   3        0.03        5.55     35.59 o 
   0  12   3      296.27      394.40    147.20 o 
   1  12   3        8.01        7.85     27.03 o 
   2  12   3      223.97      222.83    103.04 o 
   3  12   3        8.95        2.33     35.12 o 
   4  12   3      191.68      132.46     44.15 o 
   5  12   3       32.38       20.69     28.96 o 
  -3  13   3       24.48       13.29     48.31 o 
  -2  13   3       26.68       88.38     74.31 o 
  -1  13   3        1.39      -35.21     39.87 o 
   0  13   3        6.35       27.26     48.80 o 
   1  13   3      192.81      250.22     80.72 o 
   2  13   3       68.96       38.75     43.85 o 
   3  13   3       80.61      175.40     64.51 o 
 -12   0   4        4.70       -6.50     32.50 o 
 -11   0   4        3.84       10.28     35.99 o 
 -10   0   4      587.64      868.75    121.42 o 
  -9   0   4      310.84      250.26     61.23 o 
  -8   0   4     1071.21      884.98    102.26 o 
  -7   0   4       78.54       94.79     36.87 o 
  -6   0   4     2925.52     3128.53    158.95 o 
  -5   0   4     1272.00     1314.19    159.97 o 
  -4   0   4     1161.54     1165.13     50.39 o 
  -3   0   4     4538.27     4188.58    120.71 o 
  -2   0   4    13283.99    10886.72    199.55 o 
  -1   0   4    22613.43    20124.40    787.90 o 
   0   0   4     6009.94     4102.86    113.89 o 
   1   0   4       11.08        3.53      5.21 o 
   2   0   4     8738.62     8788.36    155.12 o 
   3   0   4      107.21       63.20     11.64 o 
   4   0   4     7488.29     6880.72    125.22 o 
   5   0   4      181.76      151.49     21.27 o 
   6   0   4     2772.73     3020.13    138.52 o 
   7   0   4      113.13       90.39     29.23 o 
   8   0   4      721.18      741.27     71.00 o 
   9   0   4      102.25       87.50     35.98 o 
  10   0   4      222.12      221.76     50.65 o 
  11   0   4       47.93       24.04     33.72 o 
  12   0   4       13.64       -9.60     44.24 o 
 -12   1   4       14.95       18.36     34.22 o 
 -11   1   4      115.18       76.44     36.71 o 
 -10   1   4        8.15       -1.04     22.01 o 
  -9   1   4      743.82      773.79     75.73 o 
  -8   1   4      128.50      167.00     37.07 o 
  -7   1   4      341.08      264.84     40.52 o 
  -6   1   4       73.42       87.83     16.05 o 
  -5   1   4    11232.75    11494.21    147.38 o 
  -4   1   4     4938.31     4568.71     72.18 o 
  -3   1   4     6903.35     7125.88     94.04 o 
  -2   1   4     2352.88     1907.38     47.74 o 
  -1   1   4    13699.61    12856.25    158.30 o 
   0   1   4    13115.77    11547.46    160.56 o 
   1   1   4      297.73      370.93     13.17 o 
   2   1   4        0.80       -5.76      3.84 o 
   3   1   4     2557.11     2622.88     43.92 o 
   4   1   4     3131.25     3092.49     55.40 o 
   5   1   4     1493.99     1640.55     42.16 o 
   6   1   4       67.92       27.46     15.89 o 
   7   1   4      631.28      657.13     43.86 o 
   8   1   4        7.98        8.20     16.37 o 
   9   1   4      188.48      207.18     31.02 o 
  10   1   4        7.71        3.24     19.45 o 
  11   1   4       13.73       10.47     24.74 o 
  12   1   4       90.99       93.36     38.39 o 
 -11   2   4        2.37       13.75     28.88 o 
 -10   2   4       98.52       92.52     72.42 o 
  -9   2   4        3.47       18.77     18.64 o 
  -8   2   4     1035.90     1194.18     98.27 o 
  -7   2   4        3.97       10.53     12.68 o 
  -6   2   4     1569.77     1569.47     52.72 o 
  -5   2   4        6.52        1.67      7.16 o 
  -4   2   4    10654.24    10634.53    134.84 o 
  -3   2   4     1846.72     1764.02     37.88 o 
  -2   2   4      844.16      921.97     23.85 o 
  -1   2   4      149.26      135.96      8.10 o 
   0   2   4    30892.23    31765.88    424.87 o 
   1   2   4     1339.11     1126.17     25.98 o 
   2   2   4      174.14      168.15     16.94 o 
   3   2   4      179.13      119.72     12.08 o 
   4   2   4     1149.00     1091.78     32.29 o 
   5   2   4       36.74       46.31     10.46 o 
   6   2   4       28.47       10.22     11.21 o 
   7   2   4       34.76       24.81     16.15 o 
   8   2   4        4.12       -5.45     14.97 o 
   9   2   4        2.94      -18.42     16.55 o 
  10   2   4       17.55       21.31     22.64 o 
  11   2   4       15.84       23.16     38.24 o 
 -11   3   4        5.28        4.73     23.73 o 
 -10   3   4       47.13       48.35     25.15 o 
  -9   3   4      154.15      143.00     50.31 o 
  -8   3   4        2.79      -11.12     14.10 o 
  -7   3   4      436.80      516.11     37.99 o 
  -6   3   4        2.79        1.26     11.31 o 
  -5   3   4     1502.55     1591.74     40.84 o 
  -4   3   4      113.23       88.19     18.17 o 
  -3   3   4      278.16      294.42     25.19 o 
  -2   3   4     1799.68     1732.30     45.77 o 
  -1   3   4       72.10       53.98      8.79 o 
   0   3   4      215.88      164.16     17.94 o 
   1   3   4       84.12       98.91     16.12 o 
   2   3   4     2298.48     2083.38     49.92 o 
   3   3   4       52.65       74.76     13.08 o 
   4   3   4     5879.87     5566.06    151.32 o 
   5   3   4      430.66      432.28     30.40 o 
   6   3   4       59.49       63.34     18.16 o 
   7   3   4       42.29        0.16     14.68 o 
   8   3   4      311.07      358.06     43.14 o 
   9   3   4      195.75      216.08     46.63 o 
  10   3   4       10.63        3.63     22.31 o 
  11   3   4        0.27       -5.45     23.70 o 
 -11   4   4        1.81       10.60     26.05 o 
 -10   4   4        0.58      -11.77     18.66 o 
  -9   4   4        5.32        0.61     18.24 o 
  -8   4   4       27.39       34.57     22.61 o 
  -7   4   4       10.89        0.97     13.54 o 
  -6   4   4        5.30       19.96     15.44 o 
  -5   4   4        8.02       15.47     11.25 o 
  -4   4   4     2658.15     2687.88     64.37 o 
  -3   4   4      255.15      245.16     19.90 o 
  -2   4   4     1899.43     1697.02     51.20 o 
  -1   4   4     3241.46     3221.19     69.14 o 
   0   4   4     7665.93     7255.54    118.42 o 
   1   4   4        0.10       -3.46      5.82 o 
   2   4   4     1990.51     2099.78     84.71 o 
   3   4   4       98.97       77.53     12.33 o 
   4   4   4        6.10       -2.45      7.94 o 
   5   4   4      118.53      124.87     21.23 o 
   6   4   4      180.69      183.05     38.39 o 
   7   4   4       24.12       35.06     18.49 o 
   8   4   4        2.59       13.20     18.41 o 
   9   4   4       46.59       41.22     22.45 o 
  10   4   4        4.96      -13.41     21.60 o 
  11   4   4        3.12      -16.64     23.51 o 
 -11   5   4       27.92       -9.92     26.51 o 
 -10   5   4       72.89       26.66     32.09 o 
  -9   5   4      373.47      389.55     91.45 o 
  -8   5   4        9.39       45.09     18.22 o 
  -7   5   4      440.91      431.11     37.07 o 
  -6   5   4        3.83        7.52     13.43 o 
  -5   5   4     1035.94     1172.21     50.71 o 
  -4   5   4      278.96      260.69     24.19 o 
  -3   5   4       68.44       66.81     12.62 o 
  -2   5   4      933.14      922.43     65.22 o 
  -1   5   4      848.62      866.18     35.78 o 
   0   5   4     7996.99     8213.95    138.33 o 
   1   5   4     6264.83     6407.79    122.00 o 
   2   5   4       25.46       11.69     11.06 o 
   3   5   4      935.01      983.44     37.53 o 
   4   5   4     1230.96     1175.01     42.88 o 
   5   5   4     2155.59     2242.11    183.80 o 
   6   5   4      441.49      476.23     81.28 o 
   7   5   4      299.66      388.10     60.83 o 
   8   5   4      187.90      238.99     54.27 o 
   9   5   4       28.98       61.13     25.79 o 
  10   5   4        0.32        6.02     23.14 o 
  11   5   4       52.38       62.45     33.00 o 
 -10   6   4      349.67      369.45     64.14 o 
  -9   6   4      162.06      138.71     61.39 o 
  -8   6   4      435.68      459.72     42.16 o 
  -7   6   4       55.53       47.03     17.89 o 
  -6   6   4     1211.34     1225.99     54.88 o 
  -5   6   4      166.17      147.12     36.70 o 
  -4   6   4     2259.96     2453.18     66.58 o 
  -3   6   4       34.35       27.00     11.17 o 
  -2   6   4     1416.00     1290.59     92.12 o 
  -1   6   4      348.66      381.83     54.36 o 
   0   6   4     6832.83     7291.94    133.59 o 
   1   6   4      576.68      536.14     46.35 o 
   2   6   4     2115.01     2176.45     62.82 o 
   3   6   4        4.67        5.32     10.76 o 
   4   6   4     3124.85     3236.35     92.67 o 
   5   6   4     2057.84     2118.80     75.76 o 
   6   6   4      233.20      207.49     31.18 o 
   7   6   4      163.00      196.92     51.37 o 
   8   6   4      111.56       98.70     29.07 o 
   9   6   4       29.95       14.43     21.56 o 
  10   6   4      180.59      120.20     41.64 o 
 -10   7   4       21.36        7.50     30.79 o 
  -9   7   4      482.10      462.36    146.83 o 
  -8   7   4      133.82      123.62     25.58 o 
  -7   7   4        3.87      -11.95     13.48 o 
  -6   7   4       38.11       14.08     14.38 o 
  -5   7   4     1830.97     1991.88    118.94 o 
  -4   7   4      180.51      163.47     23.21 o 
  -3   7   4     3846.13     3948.00     88.42 o 
  -2   7   4      162.94      133.23     21.45 o 
  -1   7   4     5723.65     6152.83    127.91 o 
   0   7   4        1.25        4.69     10.01 o 
   1   7   4     1504.21     1736.16     56.21 o 
   2   7   4      495.29      508.20     49.78 o 
   3   7   4     2069.25     2172.62     91.28 o 
   4   7   4       12.95       -2.21     12.35 o 
   5   7   4       25.23       18.82     20.44 o 
   6   7   4        1.97      -15.67     17.35 o 
   7   7   4      508.29      674.60     88.71 o 
   8   7   4      172.11      136.68     40.42 o 
   9   7   4      409.69      407.32     69.87 o 
  10   7   4        3.97        7.00     51.08 o 
  -9   8   4      101.62       79.42     32.53 o 
  -8   8   4      109.28       74.42     41.04 o 
  -7   8   4       23.48       14.46     19.65 o 
  -6   8   4      107.83       54.11     19.31 o 
  -5   8   4      109.65       87.87     33.47 o 
  -4   8   4     2393.29     2610.56     75.49 o 
  -3   8   4       16.34       20.42     14.01 o 
  -2   8   4     2182.38     2336.61    106.65 o 
  -1   8   4      293.34      257.44     84.86 o 
   0   8   4     1560.31     1344.30     79.57 o 
   1   8   4       33.97       29.58     19.51 o 
   2   8   4     1394.89     1253.49    128.24 o 
   3   8   4       38.24       17.89     18.25 o 
   4   8   4      388.93      378.15     51.26 o 
   5   8   4        4.73       -9.62     25.51 o 
   6   8   4      322.88      261.75     58.66 o 
   7   8   4      241.57      210.01     46.89 o 
   8   8   4      346.46      357.17     84.57 o 
   9   8   4      107.65       90.92     40.34 o 
  -9   9   4       58.35       60.97     31.87 o 
  -8   9   4       47.92       29.63     27.60 o 
  -7   9   4       64.02       63.35     27.06 o 
  -6   9   4        7.29       10.92     42.88 o 
  -5   9   4      642.78      711.24    156.17 o 
  -4   9   4      475.75      528.99     93.73 o 
  -3   9   4      223.26      223.43     34.33 o 
  -2   9   4       25.34        9.32     19.04 o 
  -1   9   4      909.30      940.62     85.40 o 
   0   9   4      403.00      498.84     56.81 o 
   1   9   4      804.06      679.97     62.83 o 
   2   9   4       10.13       22.94     19.26 o 
   3   9   4      474.84      477.42     55.55 o 
   4   9   4      358.22      446.50     58.59 o 
   5   9   4      612.63      649.97     88.52 o 
   6   9   4       20.97       12.91     24.97 o 
   7   9   4      225.89      226.85     53.62 o 
   8   9   4      200.38      190.89     49.51 o 
   9   9   4      103.60       69.87     43.08 o 
  -8  10   4       14.51       30.55     35.96 o 
  -7  10   4       32.12       74.30     38.88 o 
  -6  10   4        1.70        7.41     33.42 o 
  -5  10   4       29.34       16.20     28.22 o 
  -4  10   4       92.71       56.39     30.00 o 
  -3  10   4       41.35       44.22     28.06 o 
  -2  10   4      163.69      113.12     38.20 o 
  -1  10   4       85.62       95.49     39.14 o 
   0  10   4     1763.52     1776.25    103.51 o 
   1  10   4       26.54       11.46     22.36 o 
   2  10   4        3.91      -18.92     16.67 o 
   3  10   4      126.78      144.23     36.70 o 
   4  10   4        7.11       -4.87     19.06 o 
   5  10   4        0.04       -0.04     27.26 o 
   6  10   4       32.50       13.97     36.43 o 
   7  10   4       25.91       42.07     34.31 o 
   8  10   4       34.23       41.92     35.18 o 
  -7  11   4       13.60       16.15     41.42 o 
  -6  11   4        7.89       18.46     35.83 o 
  -5  11   4        7.61       40.19     34.72 o 
  -4  11   4       34.81        0.13     31.17 o 
  -3  11   4      428.29      522.14     72.31 o 
  -2  11   4       55.83        0.40     32.94 o 
  -1  11   4      103.47      181.56     93.28 o 
   0  11   4      147.50      148.89     42.89 o 
   1  11   4      111.53      168.27     55.54 o 
   2  11   4       94.55      107.40     34.99 o 
   3  11   4       66.03       41.13     35.80 o 
   4  11   4       35.24       31.07     37.06 o 
   5  11   4      211.65      248.34     52.69 o 
   6  11   4        0.16      -21.93     29.20 o 
   7  11   4       43.86      -11.54     31.87 o 
  -5  12   4        0.03       -6.02     36.58 o 
  -4  12   4      562.46      717.90    165.23 o 
  -3  12   4        3.22      -25.26     26.27 o 
  -2  12   4      457.40     3883.00    748.59 o 
  -1  12   4      147.34      275.08    177.40 o 
   0  12   4      491.41      541.53     74.63 o 
   1  12   4      236.30      236.40     50.63 o 
   2  12   4      283.58      281.52    120.61 o 
   3  12   4       94.54       96.53     48.80 o 
   4  12   4      171.49       20.72     77.37 o 
   5  12   4       31.40      -11.49     29.83 o 
  -3  13   4      238.33      333.28    107.70 o 
  -2  13   4        1.07       26.58     47.34 o 
  -1  13   4      726.81     1726.71    262.45 o 
   0  13   4      224.92      302.95     66.84 o 
   1  13   4      426.80      522.09     75.96 o 
   2  13   4       24.02       43.81     37.80 o 
   3  13   4      259.63      279.92     76.46 o 
 -11   1   5        3.73       44.39     33.46 o 
 -10   1   5       90.73      101.23     35.69 o 
  -9   1   5        1.78       -5.01     17.10 o 
  -8   1   5        0.19        1.43     19.03 o 
  -7   1   5       35.77       40.88     58.64 o 
  -6   1   5      168.56      145.36     18.68 o 
  -5   1   5       61.46       65.98     13.16 o 
  -4   1   5      224.95      182.91     18.05 o 
  -3   1   5     1439.00     1475.36     39.85 o 
  -2   1   5     1901.54     1746.35     41.90 o 
  -1   1   5    11862.66    11338.13    146.46 o 
   0   1   5       25.21       20.22      4.70 o 
   1   1   5      742.99      887.58     20.26 o 
   2   1   5     1042.83      880.39     22.64 o 
   3   1   5        4.58       -0.95      5.16 o 
   4   1   5        4.47        6.69      6.28 o 
   5   1   5     2990.48     3183.63     57.82 o 
   6   1   5       75.93       68.89     12.96 o 
   7   1   5      497.56      519.25     40.28 o 
   8   1   5       54.43       57.70     20.32 o 
   9   1   5      122.48      130.56     27.46 o 
  10   1   5       88.29      169.63     50.40 o 
  11   1   5      133.91      158.95     77.38 o 
 -11   2   5       17.97        5.14     28.68 o 
 -10   2   5       15.39       10.79     24.78 o 
  -9   2   5       14.71       24.86     24.98 o 
  -8   2   5      829.42      961.48    106.17 o 
  -7   2   5      578.57      611.91     39.63 o 
  -6   2   5      440.74      464.55     32.74 o 
  -5   2   5      132.74      165.74     21.18 o 
  -4   2   5      449.33      487.01     23.51 o 
  -3   2   5      293.15      257.99     16.18 o 
  -2   2   5     2120.66     2210.41     40.45 o 
  -1   2   5     1637.00     1450.39     34.56 o 
   0   2   5     5671.48     5589.19    104.73 o 
   1   2   5     1071.77      985.90     27.15 o 
   2   2   5      297.23      331.41     16.05 o 
   3   2   5      756.48      701.73     29.32 o 
   4   2   5     5649.92     5547.95     79.45 o 
   5   2   5        0.48        9.39      8.90 o 
   6   2   5     2196.26     2351.40     73.70 o 
   7   2   5       29.02       19.04     15.40 o 
   8   2   5      334.48      286.00     38.75 o 
   9   2   5      547.37      611.10     72.85 o 
  10   2   5       97.11       76.48     29.74 o 
  11   2   5      109.49      127.70     36.78 o 
 -11   3   5       73.62      133.19     45.89 o 
 -10   3   5        7.91       21.11     20.41 o 
  -9   3   5      677.71      732.30     79.14 o 
  -8   3   5      202.81      235.33     34.48 o 
  -7   3   5      781.49      893.10     48.17 o 
  -6   3   5      629.37      646.93     38.68 o 
  -5   3   5     1483.77     1613.34     43.82 o 
  -4   3   5      151.67      156.43     15.41 o 
  -3   3   5     2973.95     2982.29     55.26 o 
  -2   3   5      115.82      114.29     10.81 o 
  -1   3   5     3330.50     3525.90     53.09 o 
   0   3   5     2556.94     2244.30     61.40 o 
   1   3   5    14155.72    14357.70    223.16 o 
   2   3   5       10.63       11.38      6.92 o 
   3   3   5     9474.39     9611.19    139.40 o 
   4   3   5       14.99       31.37     10.93 o 
   5   3   5     2640.81     2839.80     66.29 o 
   6   3   5        5.63        1.04     13.55 o 
   7   3   5     1905.58     1954.99     79.21 o 
   8   3   5      855.41      779.02     89.18 o 
   9   3   5       18.97       45.61     24.19 o 
  10   3   5      216.87      182.32     49.28 o 
  11   3   5      158.56      185.43     40.55 o 
 -11   4   5       12.71        6.05     23.19 o 
 -10   4   5      386.94      468.09     83.94 o 
  -9   4   5       10.00       -6.78     18.41 o 
  -8   4   5      399.32      397.00     38.05 o 
  -7   4   5       70.08       54.01     17.84 o 
  -6   4   5      801.82      796.48     43.41 o 
  -5   4   5      294.13      305.63     26.79 o 
  -4   4   5     3730.60     3871.30     70.47 o 
  -3   4   5      181.12      157.88     14.79 o 
  -2   4   5     9253.99     9134.97    118.29 o 
  -1   4   5      251.66      211.19     21.45 o 
   0   4   5     7892.01     7851.37    147.17 o 
   1   4   5     4019.59     3913.69    111.98 o 
   2   4   5    24035.99    25190.22    344.32 o 
   3   4   5     3863.19     3723.13     73.51 o 
   4   4   5     1252.95     1388.54     49.59 o 
   5   4   5      753.06      769.28     36.62 o 
   6   4   5     3297.77     3671.86    138.24 o 
   7   4   5      133.92      163.58     35.58 o 
   8   4   5      446.75      470.16     48.86 o 
   9   4   5       18.70       33.07     24.99 o 
  10   4   5      385.23      304.20     48.02 o 
  11   4   5       10.48       33.27     28.97 o 
 -11   5   5       30.60       70.24     39.93 o 
 -10   5   5        1.90       25.24     28.72 o 
  -9   5   5       58.07       15.02     21.69 o 
  -8   5   5        8.46        8.62     16.95 o 
  -7   5   5      342.38      310.30     33.03 o 
  -6   5   5       11.90        6.39     13.04 o 
  -5   5   5      501.25      495.30     33.90 o 
  -4   5   5        0.51       -0.69      8.87 o 
  -3   5   5     1911.75     1951.40     89.88 o 
  -2   5   5     1673.53     1658.80     44.53 o 
  -1   5   5     5648.44     6085.80    125.28 o 
   0   5   5     1648.15     1657.93     70.05 o 
   1   5   5     4350.64     4597.06     87.49 o 
   2   5   5       34.93       15.23      9.18 o 
   3   5   5     8548.65     9025.26    139.90 o 
   4   5   5     1063.36     1075.35     42.17 o 
   5   5   5      578.86      599.75     48.52 o 
   6   5   5       34.75       20.19     18.75 o 
   7   5   5     1028.08     1108.83     66.24 o 
   8   5   5       67.57       88.24     27.27 o 
   9   5   5      323.15      465.14     54.72 o 
  10   5   5        5.21      -17.37     24.42 o 
  11   5   5       97.39      113.27     70.43 o 
 -10   6   5       15.28        0.92     31.03 o 
  -9   6   5        1.11       37.74     29.34 o 
  -8   6   5       55.57       31.52     20.55 o 
  -7   6   5       97.31      133.77     31.79 o 
  -6   6   5        1.31       -2.85     12.73 o 
  -5   6   5       16.66        8.54     12.46 o 
  -4   6   5      197.63      217.68     23.45 o 
  -3   6   5       15.16       18.21     10.12 o 
  -2   6   5       18.38        9.57     12.52 o 
  -1   6   5       49.89       32.35     11.07 o 
   0   6   5       32.66       36.29     11.31 o 
   1   6   5      189.40      212.77     24.16 o 
   2   6   5       44.79       43.54     13.81 o 
   3   6   5      544.25      644.94     37.00 o 
   4   6   5     2446.85     2571.02     82.59 o 
   5   6   5       23.21       10.66     15.74 o 
   6   6   5      860.26      900.97     77.75 o 
   7   6   5       21.65       -2.27     19.29 o 
   8   6   5      298.70      347.92     56.58 o 
   9   6   5       13.31       17.15     26.62 o 
  10   6   5       48.77       55.27     37.88 o 
 -10   7   5        5.05       -5.47     30.27 o 
  -9   7   5       14.79      -21.74     26.73 o 
  -8   7   5       64.66       99.14     30.96 o 
  -7   7   5        1.78       10.47     18.47 o 
  -6   7   5       48.21       12.54     18.31 o 
  -5   7   5        7.88      -16.40     10.93 o 
  -4   7   5       29.81       65.58     16.29 o 
  -3   7   5        2.15       16.19     11.67 o 
  -2   7   5      103.71       84.20     18.12 o 
  -1   7   5       20.44       -1.97     15.95 o 
   0   7   5      109.10       87.81     24.41 o 
   1   7   5       50.66       25.89     16.92 o 
   2   7   5       30.89       35.97     20.41 o 
   3   7   5      241.11      224.25     36.96 o 
   4   7   5       14.24       13.14     15.68 o 
   5   7   5       16.56        8.74     20.31 o 
   6   7   5       18.59       30.34     30.70 o 
   7   7   5        6.11       18.31     25.03 o 
   8   7   5        0.10       14.51     29.07 o 
   9   7   5        1.93       -3.24     26.78 o 
  10   7   5        3.02       -9.53     32.00 o 
  -9   8   5       36.48       23.10     27.48 o 
  -8   8   5      128.19      119.66     32.81 o 
  -7   8   5      269.18      270.55     59.08 o 
  -6   8   5       21.68        9.45     18.64 o 
  -5   8   5        2.96       -6.27     15.77 o 
  -4   8   5       75.64       68.28     30.66 o 
  -3   8   5      375.30      392.75     40.36 o 
  -2   8   5      597.43      508.62     94.89 o 
  -1   8   5       25.94       55.20     23.65 o 
   0   8   5      766.47      793.97     65.30 o 
   1   8   5       32.92       21.50     19.21 o 
   2   8   5      243.65      297.36     54.48 o 
   3   8   5       54.15       41.94     23.24 o 
   4   8   5      542.14      594.26    141.32 o 
   5   8   5        1.97       17.17     22.87 o 
   6   8   5      171.24       68.51     29.79 o 
   7   8   5       81.34       26.06     61.61 o 
   8   8   5       10.39      -12.12     27.25 o 
   9   8   5       58.82       52.37     52.19 o 
  -8   9   5       70.77       68.81     42.56 o 
  -7   9   5       49.14       12.40     32.76 o 
  -6   9   5       15.49       28.41     30.63 o 
  -5   9   5       80.67      100.21     34.03 o 
  -4   9   5        0.66        7.92     24.84 o 
  -3   9   5      371.93      311.86     51.15 o 
  -2   9   5      286.77      374.09     54.58 o 
  -1   9   5      688.30      728.33     71.94 o 
   0   9   5       20.69       47.90     22.16 o 
   1   9   5      305.57      263.36     65.36 o 
   2   9   5        0.48       10.16     20.56 o 
   3   9   5      348.33      254.75     61.14 o 
   4   9   5       28.37        0.72     19.81 o 
   5   9   5     1016.00      919.66     87.51 o 
   6   9   5        4.80        5.71     25.07 o 
   7   9   5      420.11      485.01     71.37 o 
   8   9   5       87.87       40.22     56.17 o 
  -8  10   5      143.44      107.78     47.35 o 
  -7  10   5        0.25       12.04     36.74 o 
  -6  10   5      457.13      338.42     60.69 o 
  -5  10   5       27.36       30.28     31.27 o 
  -4  10   5     1681.34     1995.89    136.88 o 
  -3  10   5      128.48      132.10     48.85 o 
  -2  10   5     2068.18     2050.51    171.58 o 
  -1  10   5      389.19      398.86     59.53 o 
   0  10   5     1088.16     1072.77     85.65 o 
   1  10   5        7.81        1.34     19.16 o 
   2  10   5     1031.07     1190.99     87.83 o 
   3  10   5        6.44       28.19     36.62 o 
   4  10   5      372.87      283.87     60.55 o 
   5  10   5      109.65      128.28     45.26 o 
   6  10   5      377.39      295.33     99.61 o 
   7  10   5       50.30       27.60     34.21 o 
  -6  11   5        7.76      -24.14     29.92 o 
  -5  11   5      958.50     1033.79    245.56 o 
  -4  11   5        0.74        8.17     30.52 o 
  -3  11   5     1362.45     1813.88    144.12 o 
  -2  11   5       50.98       65.23     32.67 o 
  -1  11   5      435.85      557.68     79.54 o 
   0  11   5       35.65       -4.27     25.65 o 
   1  11   5      485.11      485.13     65.46 o 
   2  11   5       17.91       -4.51     22.72 o 
   3  11   5      580.37      473.14     89.48 o 
   4  11   5       42.04       39.42     31.24 o 
   5  11   5      133.06       55.29     33.84 o 
   6  11   5       60.33       54.44     35.97 o 
  -5  12   5        4.59      -27.36     35.60 o 
  -4  12   5      204.28      186.92     54.55 o 
  -3  12   5       32.78       35.92     38.62 o 
  -2  12   5      431.04      382.03     67.53 o 
  -1  12   5       58.25      113.38     45.86 o 
   0  12   5      127.81      130.71     44.35 o 
   1  12   5        1.14        9.81     26.78 o 
   2  12   5      444.15      366.65     61.37 o 
   3  12   5       77.03      101.67     52.68 o 
   4  12   5      209.61      182.31     49.72 o 
   5  12   5      175.68      241.35     56.96 o 
  -3  13   5        9.82      -33.92     36.25 o 
  -2  13   5       73.77      203.05     83.43 o 
  -1  13   5      169.08      584.55    179.00 o 
   0  13   5        4.61       25.76     39.51 o 
   1  13   5       28.23       15.69     33.89 o 
   2  13   5        6.77       14.53     41.91 o 
   3  13   5       74.39       24.35     46.96 o 
 -11   0   6       58.21       32.31     45.21 o 
 -10   0   6      540.64      679.65    116.66 o 
  -9   0   6       55.47       60.44     43.07 o 
  -8   0   6      183.28      338.33     72.28 o 
  -7   0   6      527.45      258.58     58.34 o 
  -6   0   6      836.11      839.78    134.44 o 
  -5   0   6      677.87      643.31     52.63 o 
  -4   0   6       60.04       76.65     37.55 o 
  -3   0   6     2112.69     1946.98     68.35 o 
  -2   0   6      901.18     1060.45     46.93 o 
  -1   0   6     2430.36     2222.85    157.97 o 
   0   0   6     2803.50     2948.53     78.45 o 
   1   0   6     5136.63     5087.13     91.32 o 
   2   0   6    19379.40    18917.55    270.15 o 
   3   0   6     2769.99     2302.08     61.65 o 
   4   0   6       15.64       10.88      9.94 o 
   5   0   6      726.02      776.85     41.69 o 
   6   0   6     1110.63     1083.41     91.50 o 
   7   0   6        5.95       -3.39     19.04 o 
   8   0   6      477.36      457.57    116.03 o 
   9   0   6      503.63      654.87     73.84 o 
  10   0   6      431.70      509.01     92.29 o 
  11   0   6      198.01      155.74     47.78 o 
 -11   1   6      153.98      179.34     62.63 o 
 -10   1   6       20.96       17.51     44.63 o 
  -9   1   6      197.08      202.34     60.84 o 
  -8   1   6      292.07      311.13    102.47 o 
  -7   1   6      947.24      923.73    149.01 o 
  -6   1   6      499.62      601.36     45.65 o 
  -5   1   6      482.08      491.51     47.51 o 
  -4   1   6        2.52        7.25      8.38 o 
  -3   1   6     5403.74     5527.60     93.57 o 
  -2   1   6     1131.54     1075.14     37.66 o 
  -1   1   6      169.77      147.45     13.78 o 
   0   1   6        1.07        0.91      4.15 o 
   1   1   6     4364.79     4126.36     62.26 o 
   2   1   6      240.94      269.23     14.72 o 
   3   1   6     1783.39     1801.69     37.83 o 
   4   1   6      728.68      745.29     33.13 o 
   5   1   6     1300.49     1345.83     58.42 o 
   6   1   6      989.66      944.09     38.37 o 
   7   1   6     1141.19     1285.26     57.97 o 
   8   1   6       97.48       73.24     22.12 o 
   9   1   6       64.83        7.93     19.58 o 
  10   1   6      372.59      474.66     49.19 o 
  11   1   6      206.39      161.10     40.87 o 
 -11   2   6        3.37        1.25     27.75 o 
 -10   2   6       73.92       72.97     35.31 o 
  -9   2   6        0.46      -13.41     26.68 o 
  -8   2   6     1650.51     1856.05    102.87 o 
  -7   2   6       37.82       23.80     16.56 o 
  -6   2   6      570.90      629.38     43.90 o 
  -5   2   6      134.18      110.39     21.57 o 
  -4   2   6     2639.13     2550.53     52.77 o 
  -3   2   6      138.24      131.11     15.41 o 
  -2   2   6       12.71       22.74      8.03 o 
  -1   2   6     1945.96     1807.64     74.39 o 
   0   2   6      681.74      844.99     24.67 o 
   1   2   6     1814.47     1857.34     39.43 o 
   2   2   6       94.14      134.84     11.20 o 
   3   2   6       76.75      100.83     12.63 o 
   4   2   6       67.79       56.44     10.12 o 
   5   2   6       83.76       64.99     14.23 o 
   6   2   6        2.11       -1.01     10.81 o 
   7   2   6        3.91       24.80     15.33 o 
   8   2   6       22.33       19.06     17.46 o 
   9   2   6       33.82       18.21     21.18 o 
  10   2   6       89.38       89.94     31.19 o 
  11   2   6       89.55      112.22     36.17 o 
 -11   3   6       30.00       16.09     32.09 o 
 -10   3   6        0.74       -0.57     25.46 o 
  -9   3   6      190.39      306.24     52.66 o 
  -8   3   6        2.77      -14.06     14.88 o 
  -7   3   6      208.98      194.66     25.82 o 
  -6   3   6        0.85       11.60     12.08 o 
  -5   3   6       23.41       22.02      9.55 o 
  -4   3   6       71.99       82.99     14.67 o 
  -3   3   6      426.27      435.95     38.01 o 
  -2   3   6      218.23      216.98     13.77 o 
  -1   3   6     2666.28     2289.81     54.98 o 
   0   3   6      100.63       69.65     14.63 o 
   1   3   6     3197.21     3044.90     77.67 o 
   2   3   6     2093.33     2069.90     46.76 o 
   3   3   6        9.90       13.47      7.78 o 
   4   3   6        0.55       -6.09      8.76 o 
   5   3   6       35.07       33.58     23.12 o 
   6   3   6      620.64      613.60    112.16 o 
   7   3   6      281.01      267.18     36.63 o 
   8   3   6       57.30      100.84     27.61 o 
   9   3   6        0.09        1.88     23.01 o 
  10   3   6       66.45       65.51     29.87 o 
  11   3   6       13.53       27.27     25.25 o 
 -11   4   6        5.33       -7.50     28.72 o 
 -10   4   6       18.77        4.73     27.42 o 
  -9   4   6       11.02       60.56     25.00 o 
  -8   4   6       29.63        5.88     16.58 o 
  -7   4   6        5.22       -0.18     13.93 o 
  -6   4   6       22.64        1.40     12.16 o 
  -5   4   6      220.60      237.72     20.85 o 
  -4   4   6     2491.64     2546.44     56.12 o 
  -3   4   6      269.24      323.95     20.18 o 
  -2   4   6      688.32      682.97     39.73 o 
  -1   4   6        6.62        4.82      8.07 o 
   0   4   6     1277.86     1394.01     53.24 o 
   1   4   6       95.37       68.37     16.52 o 
   2   4   6      116.36       87.76     27.94 o 
   3   4   6      751.32      678.45     35.17 o 
   4   4   6      707.08      708.10     34.70 o 
   5   4   6       21.86       25.79     11.81 o 
   6   4   6      445.05      413.93     69.56 o 
   7   4   6        0.28      -11.13     15.31 o 
   8   4   6       42.32       -0.82     16.96 o 
   9   4   6       58.33      107.51     31.17 o 
  10   4   6       55.45       28.23     26.67 o 
  11   4   6        3.61      -27.02     26.24 o 
 -10   5   6        0.54       -8.03     27.19 o 
  -9   5   6      359.05      372.16     59.21 o 
  -8   5   6        0.55      -17.96     16.55 o 
  -7   5   6      350.28      391.41     41.04 o 
  -6   5   6      142.78       93.92     22.85 o 
  -5   5   6      994.78     1151.79     54.49 o 
  -4   5   6      214.47      210.29     19.56 o 
  -3   5   6     3922.03     3977.35     71.97 o 
  -2   5   6     1406.44     1492.94     38.19 o 
  -1   5   6     3507.27     3563.75     70.34 o 
   0   5   6        3.43        6.26     14.01 o 
   1   5   6     3684.34     4179.60    288.78 o 
   2   5   6      138.52      156.55     16.47 o 
   3   5   6      654.69      663.61     32.35 o 
   4   5   6       86.35       65.60     20.28 o 
   5   5   6      811.94      829.50     50.05 o 
   6   5   6      158.65      118.03     25.73 o 
   7   5   6       10.22       14.82     17.22 o 
   8   5   6       95.04       99.01     59.28 o 
   9   5   6      116.09      146.75     46.96 o 
  10   5   6       29.12       22.76     35.58 o 
 -10   6   6       81.53       62.20     37.74 o 
  -9   6   6       13.12      -15.02     25.84 o 
  -8   6   6      409.39      400.92     47.89 o 
  -7   6   6       48.69       35.74     23.49 o 
  -6   6   6      362.57      386.76     46.40 o 
  -5   6   6        0.37       -3.27     13.83 o 
  -4   6   6     1493.23     1519.51     75.80 o 
  -3   6   6        1.56       -2.33      9.04 o 
  -2   6   6     4474.81     4705.06     88.91 o 
  -1   6   6        0.88       10.14     15.50 o 
   0   6   6     3982.60     4000.96    131.51 o 
   1   6   6        4.47       -0.52     12.31 o 
   2   6   6     2575.35     2882.63    147.67 o 
   3   6   6      131.47      147.67     43.27 o 
   4   6   6      218.17      207.83     29.20 o 
   5   6   6     1309.79     1334.85    145.27 o 
   6   6   6      169.44      166.51     71.65 o 
   7   6   6       30.83       29.42     24.46 o 
   8   6   6      352.47      311.10     73.31 o 
   9   6   6       42.62       28.29     32.06 o 
  10   6   6       93.38       12.86     32.75 o 
 -10   7   6        4.46       10.16     30.89 o 
  -9   7   6        2.80       -0.45     28.82 o 
  -8   7   6       19.39       39.76     26.38 o 
  -7   7   6      721.97      781.55     76.93 o 
  -6   7   6        0.61      -16.59     15.48 o 
  -5   7   6     1919.58     1978.21     79.57 o 
  -4   7   6       26.94       26.91     16.78 o 
  -3   7   6     2189.77     2545.79    113.30 o 
  -2   7   6        0.31       -1.52     13.67 o 
  -1   7   6      261.94      265.36     44.10 o 
   0   7   6       48.71       73.47     26.92 o 
   1   7   6     1881.30     1637.97     86.46 o 
   2   7   6        9.08       15.33     16.08 o 
   3   7   6      471.36      526.37     54.11 o 
   4   7   6      137.36      151.79     38.84 o 
   5   7   6     1113.24     1279.81     93.73 o 
   6   7   6      292.50      251.15    138.71 o 
   7   7   6     1493.74     1782.74    120.78 o 
   8   7   6       24.60       -2.30     24.12 o 
   9   7   6      188.73      235.26     54.72 o 
  10   7   6       27.55       10.85     33.06 o 
  -9   8   6        6.20       17.82     41.32 o 
  -8   8   6       93.62       69.62     38.40 o 
  -7   8   6        7.89      -31.31     23.05 o 
  -6   8   6      951.25     1040.83     91.39 o 
  -5   8   6        6.55       10.26     25.08 o 
  -4   8   6     1548.14     1882.26    110.08 o 
  -3   8   6       31.37       27.34     29.88 o 
  -2   8   6     1019.27     1205.42     86.67 o 
  -1   8   6        0.55        6.68     19.07 o 
   0   8   6     1337.01     1256.45    107.49 o 
   1   8   6      121.82       99.71     47.49 o 
   2   8   6     2135.16     2177.27    137.08 o 
   3   8   6        0.93       31.17     19.86 o 
   4   8   6      563.53      545.81     63.39 o 
   5   8   6      342.58      372.24     56.37 o 
   6   8   6     1748.59     2116.09    123.61 o 
   7   8   6       23.33       10.94     25.53 o 
   8   8   6      457.76      578.80    102.19 o 
   9   8   6        0.37      -35.69     27.65 o 
  -8   9   6        8.69       -6.75     35.09 o 
  -7   9   6      272.26      212.90     54.10 o 
  -6   9   6        7.77       27.02     31.48 o 
  -5   9   6      107.55      119.24     40.32 o 
  -4   9   6       26.58       15.75     24.66 o 
  -3   9   6      883.75      894.73     83.06 o 
  -2   9   6        1.74        1.56     20.69 o 
  -1   9   6      229.28      292.72     49.38 o 
   0   9   6        4.77      -16.85     15.63 o 
   1   9   6      283.16      273.18     45.30 o 
   2   9   6      396.50      254.82     60.90 o 
   3   9   6       72.26       34.26     23.35 o 
   4   9   6       29.55        1.26     18.25 o 
   5   9   6      232.22      178.10     81.07 o 
   6   9   6      165.46      125.86    113.71 o 
   7   9   6      223.22      266.32     56.21 o 
   8   9   6        2.17        0.92     29.23 o 
  -7  10   6       31.78       48.87     40.98 o 
  -6  10   6       18.41       32.06     36.11 o 
  -5  10   6        1.73        9.29     27.94 o 
  -4  10   6      115.15      159.86     46.29 o 
  -3  10   6       18.78        9.14     25.26 o 
  -2  10   6       52.58       51.27     33.29 o 
  -1  10   6       58.07       19.42     23.85 o 
   0  10   6       34.65       29.09     22.86 o 
   1  10   6      346.01      229.03     72.88 o 
   2  10   6      230.91      204.59     42.55 o 
   3  10   6        4.84        6.12     23.16 o 
   4  10   6      163.53      121.17     40.31 o 
   5  10   6       87.95       93.93     49.87 o 
   6  10   6       12.40       18.93     27.36 o 
   7  10   6       51.75       28.91     33.91 o 
  -6  11   6       45.71       81.71     53.70 o 
  -5  11   6      169.08      196.76     54.59 o 
  -4  11   6        1.23      -14.34     29.62 o 
  -3  11   6       41.44       24.31     30.59 o 
  -2  11   6      150.15      149.89     88.14 o 
  -1  11   6       26.82        5.17     30.87 o 
   0  11   6        7.89       -0.96     22.48 o 
   1  11   6      100.89       45.51     30.32 o 
   2  11   6      224.66      210.78     47.20 o 
   3  11   6       15.88       46.86     38.32 o 
   4  11   6        0.82       -6.90     24.06 o 
   5  11   6        1.73       10.06     31.33 o 
   6  11   6        0.04        3.36     31.53 o 
  -5  12   6        0.11      -10.28     34.24 o 
  -4  12   6      298.68      270.17    117.16 o 
  -3  12   6       30.68       50.77     39.84 o 
  -2  12   6       72.14       58.11     36.84 o 
  -1  12   6      228.08      150.15     55.55 o 
   0  12   6      237.62      292.17     63.12 o 
   1  12   6        5.04        7.47     28.96 o 
   2  12   6       15.52       -3.22     26.33 o 
   3  12   6       25.34        4.07     47.73 o 
   4  12   6      252.32      143.94     45.64 o 
   5  12   6        9.42      -38.75     42.30 o 
  -2  13   6       83.25       20.08     53.26 o 
  -1  13   6      421.56     1249.37    270.54 o 
   0  13   6      137.77      103.28     46.99 o 
   1  13   6      371.98      366.41     95.14 o 
   2  13   6       63.20      -19.33     30.37 o 
 -11   1   7        6.93      -12.36     35.51 o 
 -10   1   7        4.36      -22.96     20.65 o 
  -9   1   7        4.88      -12.65     18.93 o 
  -8   1   7      484.75      477.25     59.52 o 
  -7   1   7      124.17      141.83     54.82 o 
  -6   1   7      481.20      526.24     36.70 o 
  -5   1   7     1386.44     1526.50     57.61 o 
  -4   1   7      286.36      340.45     25.13 o 
  -3   1   7     2899.25     2931.85     65.09 o 
  -2   1   7      599.40      511.36     26.03 o 
  -1   1   7      808.58      796.42     29.43 o 
   0   1   7      223.77      223.33     12.60 o 
   1   1   7      850.12      751.34     34.07 o 
   2   1   7      290.55      292.93     19.96 o 
   3   1   7     6420.35     6183.72     87.57 o 
   4   1   7     1887.15     1969.49     43.71 o 
   5   1   7     1886.56     1842.39     45.07 o 
   6   1   7       48.86       48.41     11.55 o 
   7   1   7      253.82      220.28     29.13 o 
   8   1   7        4.53      -10.05     15.48 o 
   9   1   7      288.35      219.61     34.14 o 
  10   1   7       41.37       46.17     25.81 o 
  11   1   7        3.12        6.37     28.85 o 
 -11   2   7        1.29      -23.62     24.21 o 
 -10   2   7       44.98       46.20     48.94 o 
  -9   2   7      177.75       93.27     32.04 o 
  -8   2   7      174.59      144.49     45.46 o 
  -7   2   7       44.97       40.85     18.05 o 
  -6   2   7       35.31       17.62     18.83 o 
  -5   2   7      327.08      230.79     50.13 o 
  -4   2   7     5759.35     5944.18    106.88 o 
  -3   2   7      720.42      512.02     37.02 o 
  -2   2   7     3906.31     3839.15     73.47 o 
  -1   2   7       11.72       18.73      7.32 o 
   0   2   7     5698.70     5557.23     88.36 o 
   1   2   7        0.56        6.41      5.48 o 
   2   2   7     3566.02     3621.48     56.24 o 
   3   2   7       61.75       45.68      9.21 o 
   4   2   7     1727.69     1719.65     41.13 o 
   5   2   7      240.36      254.16     20.15 o 
   6   2   7      552.63      583.36     38.94 o 
   7   2   7      752.10      763.06     51.89 o 
   8   2   7      546.57      535.38     52.39 o 
   9   2   7      193.00      128.06     31.82 o 
  10   2   7       48.90       91.84     37.03 o 
  11   2   7        0.76      -13.79     29.25 o 
 -11   3   7      135.48      103.88     45.93 o 
 -10   3   7       74.91       64.94     34.34 o 
  -9   3   7      284.23      338.18     52.48 o 
  -8   3   7        8.13       27.78     21.77 o 
  -7   3   7      382.79      424.19     35.67 o 
  -6   3   7      101.17      122.00     30.37 o 
  -5   3   7     2151.13     2340.89     56.09 o 
  -4   3   7        9.53        3.94      7.66 o 
  -3   3   7     2698.26     2825.39     54.48 o 
  -2   3   7     1626.02     1506.75     51.55 o 
  -1   3   7     4304.81     4704.29     80.76 o 
   0   3   7        5.40        8.12      9.20 o 
   1   3   7    19264.24    19731.29    386.81 o 
   2   3   7      142.66      128.30     13.44 o 
   3   3   7     1286.77     1452.49     62.98 o 
   4   3   7       61.93       59.40     12.27 o 
   5   3   7     1693.85     1599.53     51.68 o 
   6   3   7     2134.77     2136.92    116.33 o 
   7   3   7      205.45      203.12     32.40 o 
   8   3   7      488.37      395.24     46.90 o 
   9   3   7      241.02      210.54     38.55 o 
  10   3   7       43.17       93.70     35.15 o 
  11   3   7       74.70       49.31     32.38 o 
 -11   4   7        4.74       23.39     35.94 o 
 -10   4   7      251.73      272.49     88.20 o 
  -9   4   7        4.88        2.06     22.84 o 
  -8   4   7      160.96      126.66     30.59 o 
  -7   4   7       39.49       27.49     20.16 o 
  -6   4   7     1609.85     1852.22     63.28 o 
  -5   4   7       78.96       74.56     14.35 o 
  -4   4   7     4333.58     4638.79     82.15 o 
  -3   4   7      409.30      415.23     46.71 o 
  -2   4   7     4692.02     4780.25     73.94 o 
  -1   4   7       15.62       19.66      8.82 o 
   0   4   7    14296.85    14580.27    241.82 o 
   1   4   7     2241.25     2383.88     74.24 o 
   2   4   7     1189.10     1208.63     33.98 o 
   3   4   7      144.74      154.09     25.41 o 
   4   4   7     1985.76     1969.77     64.58 o 
   5   4   7      502.19      585.66     35.02 o 
   6   4   7     2198.62     2381.90     83.51 o 
   7   4   7        4.98       13.05     17.18 o 
   8   4   7     1070.62     1141.81     70.23 o 
   9   4   7       91.34       61.93     35.00 o 
  10   4   7      110.98       61.71     58.11 o 
  11   4   7       42.68       86.38     85.76 o 
 -10   5   7        0.54      -42.87     29.94 o 
  -9   5   7      207.99      295.01     54.20 o 
  -8   5   7       42.21       27.47     22.59 o 
  -7   5   7      279.47      272.87     49.93 o 
  -6   5   7        0.12       17.68     17.68 o 
  -5   5   7      653.91      594.49     50.45 o 
  -4   5   7      836.12      874.65     41.64 o 
  -3   5   7      888.40     1041.59     42.45 o 
  -2   5   7      337.79      351.94     19.64 o 
  -1   5   7     1684.68     1760.88    173.75 o 
   0   5   7      377.64      415.93     37.24 o 
   1   5   7     5488.40     5825.47    131.93 o 
   2   5   7      756.38      840.54    227.32 o 
   3   5   7     3144.43     3182.73     93.22 o 
   4   5   7      104.03       81.98     21.17 o 
   5   5   7     2197.05     2293.32    159.70 o 
   6   5   7       40.95       25.00     24.10 o 
   7   5   7      902.51      827.81    108.79 o 
   8   5   7       34.26       26.87     28.06 o 
   9   5   7      208.07      155.78    107.70 o 
  10   5   7       32.86       43.45     36.38 o 
 -10   6   7       10.59       55.89     36.18 o 
  -9   6   7        5.38      -19.30     27.65 o 
  -8   6   7      136.54      151.21     34.61 o 
  -7   6   7        9.83       -3.84     16.61 o 
  -6   6   7        2.27        7.94     14.97 o 
  -5   6   7       74.87       85.44     23.11 o 
  -4   6   7      295.14      290.57     32.69 o 
  -3   6   7        6.93       -1.67     15.57 o 
  -2   6   7      499.11      535.48     56.59 o 
  -1   6   7        3.60       -4.00     13.75 o 
   0   6   7     1506.92     1529.05    148.84 o 
   1   6   7      284.90      257.02     62.88 o 
   2   6   7      432.01      498.71     51.35 o 
   3   6   7      345.02      318.06     42.44 o 
   4   6   7     1599.65     1704.34     72.90 o 
   5   6   7      337.64      328.69     52.31 o 
   6   6   7       17.67       31.53     25.82 o 
   7   6   7        0.91       13.65     23.47 o 
   8   6   7       60.21        3.48     28.54 o 
   9   6   7        9.38      -15.11     28.13 o 
  10   6   7        0.92       21.06     34.56 o 
  -9   7   7        0.58       18.42     31.06 o 
  -8   7   7        0.02        2.52     23.94 o 
  -7   7   7       31.76       20.94     23.20 o 
  -6   7   7       22.46       28.66     31.92 o 
  -5   7   7       37.29       18.90     24.38 o 
  -4   7   7        1.69        7.08     20.48 o 
  -3   7   7      179.79      346.68     75.39 o 
  -2   7   7       40.37       29.96     25.37 o 
  -1   7   7       13.11       14.11     17.97 o 
   0   7   7      441.52      334.49     48.02 o 
   1   7   7       89.96      108.99     29.02 o 
   2   7   7      232.76      232.89     77.72 o 
   3   7   7       45.48       26.62     21.64 o 
   4   7   7      615.59      758.16     55.14 o 
   5   7   7       67.13       53.31     27.94 o 
   6   7   7       72.17       32.86     24.42 o 
   7   7   7      132.46      180.26     65.44 o 
   8   7   7        9.66        1.72     26.91 o 
   9   7   7        0.90       44.68     30.56 o 
  -9   8   7        6.69       13.36     35.27 o 
  -8   8   7        8.07       17.86     34.29 o 
  -7   8   7        0.60      -11.67     27.82 o 
  -6   8   7       19.03        3.67     26.64 o 
  -5   8   7       10.13        4.60     23.73 o 
  -4   8   7        1.02       18.23     24.54 o 
  -3   8   7      753.18      761.20     75.62 o 
  -2   8   7      239.15      133.01     35.58 o 
  -1   8   7        8.18        9.68     24.88 o 
   0   8   7      499.01      500.52     57.14 o 
   1   8   7      108.37      142.78     34.59 o 
   2   8   7      285.52      290.47    109.80 o 
   3   8   7       80.37       88.73     42.30 o 
   4   8   7      211.07      140.63     35.55 o 
   5   8   7      301.13      340.79     98.39 o 
   6   8   7       30.29        5.57     35.26 o 
   7   8   7      195.40      209.78    143.89 o 
   8   8   7       81.44       98.38     40.14 o 
   9   8   7       14.61       17.23     35.04 o 
  -8   9   7       75.16       60.34     44.32 o 
  -7   9   7      148.80       67.11     74.37 o 
  -6   9   7        0.14      -11.32     34.10 o 
  -5   9   7      324.93      230.19     79.81 o 
  -4   9   7      143.52      185.68     47.48 o 
  -3   9   7     1241.51     1283.83     99.56 o 
  -2   9   7        2.25       14.64     23.32 o 
  -1   9   7      280.52      310.24     52.70 o 
   0   9   7       16.07        3.52     18.44 o 
   1   9   7      570.98      506.70     61.32 o 
   2   9   7       23.94       45.32     24.17 o 
   3   9   7      416.75      429.62    108.11 o 
   4   9   7        2.85       26.61     25.46 o 
   5   9   7      549.74      492.51     68.77 o 
   6   9   7      233.26      159.43     42.71 o 
   7   9   7      228.28      361.18     64.47 o 
   8   9   7       57.59       45.16     47.68 o 
  -7  10   7       19.13       -7.04     39.48 o 
  -6  10   7      341.66      463.37     73.04 o 
  -5  10   7      102.34       52.66     37.26 o 
  -4  10   7      753.15      807.97     89.84 o 
  -3  10   7        1.27       27.23     28.71 o 
  -2  10   7      188.83      139.84     41.98 o 
  -1  10   7       12.42       11.79     24.85 o 
   0  10   7      479.54      523.02     65.27 o 
   1  10   7      304.05      414.74     57.85 o 
   2  10   7      836.45      927.49     83.61 o 
   3  10   7        9.43        4.88     23.68 o 
   4  10   7      885.98      965.44     93.33 o 
   5  10   7      128.23      113.87     38.57 o 
   6  10   7      708.02      781.22     89.87 o 
   7  10   7       86.20      104.08    101.53 o 
  -6  11   7        9.61       38.66     47.39 o 
  -5  11   7      302.67      450.55     76.29 o 
  -4  11   7        4.96      -13.62     35.69 o 
  -3  11   7      233.23      237.03     95.23 o 
  -2  11   7        1.26        7.68     27.21 o 
  -1  11   7      485.05      650.13     99.38 o 
   0  11   7      120.18      141.55     41.37 o 
   1  11   7     1115.73     1103.52    323.04 o 
   2  11   7      131.05       43.62     33.76 o 
   3  11   7      405.02      281.42     72.59 o 
   4  11   7      136.97       62.18     64.76 o 
   5  11   7      512.23      633.55    106.17 o 
   6  11   7      193.20      147.11     47.18 o 
  -4  12   7      265.43      288.38    103.24 o 
  -3  12   7        5.39       25.70     33.52 o 
  -2  12   7      163.06      125.33     49.60 o 
  -1  12   7       16.09        6.00     37.12 o 
   0  12   7      538.02      534.77     81.71 o 
   1  12   7        0.62       -5.22     30.50 o 
   2  12   7      503.23      488.71     72.10 o 
   3  12   7       57.33       32.01     42.20 o 
   4  12   7      285.57      298.14     58.04 o 
  -1  13   7       26.28      -21.69     47.60 o 
   0  13   7        0.06       64.71     43.37 o 
   1  13   7       14.16        4.28     34.32 o 
 -11   0   8        5.59      -22.70     36.09 o 
 -10   0   8       47.98      115.25     51.80 o 
  -9   0   8       14.66       -9.99     31.82 o 
  -8   0   8      418.05      427.39     81.81 o 
  -7   0   8      304.75      407.76     75.98 o 
  -6   0   8     2391.99     2569.20    228.61 o 
  -5   0   8      490.27      553.92     76.63 o 
  -4   0   8     3152.50     3185.82    154.17 o 
  -3   0   8      141.54      151.02     44.59 o 
  -2   0   8     3525.18     3594.09    226.50 o 
  -1   0   8      868.00      872.02     46.37 o 
   0   0   8      773.09      784.39     41.38 o 
   1   0   8      465.41      495.41     27.23 o 
   2   0   8       10.65       25.28     10.69 o 
   3   0   8      158.38      184.15     22.04 o 
   4   0   8      220.71      210.97     25.38 o 
   5   0   8      990.96     1020.87     87.77 o 
   6   0   8      677.74      746.71     72.02 o 
   7   0   8      327.93      379.61     52.49 o 
   8   0   8      769.25      600.50     82.22 o 
   9   0   8      252.04      254.64     50.53 o 
  10   0   8      185.57      200.45     59.52 o 
  11   0   8        5.33      -26.91     32.50 o 
 -11   1   8       44.13       23.96     61.51 o 
 -10   1   8       26.54       52.39     30.90 o 
  -9   1   8      337.20      290.86     49.71 o 
  -8   1   8       36.26       35.85     23.87 o 
  -7   1   8      206.46      182.38     46.67 o 
  -6   1   8       30.83       24.88     13.84 o 
  -5   1   8      839.20      862.07     64.12 o 
  -4   1   8     1726.49     1711.79     60.76 o 
  -3   1   8      506.00      567.54     30.61 o 
  -2   1   8       16.39        0.25      8.63 o 
  -1   1   8     1355.72     1402.77     47.56 o 
   0   1   8       24.85       12.67      6.06 o 
   1   1   8     1995.39     2014.01     48.70 o 
   2   1   8       32.93       28.01      7.41 o 
   3   1   8      529.98      508.09     23.13 o 
   4   1   8     2228.47     2379.16     67.21 o 
   5   1   8     1655.43     1774.02     58.33 o 
   6   1   8      537.00      553.07     29.72 o 
   7   1   8     1277.36     1529.34     94.91 o 
   8   1   8      387.76      384.20     39.97 o 
   9   1   8      753.92      660.05     54.68 o 
  10   1   8        6.64      -22.54     20.36 o 
  11   1   8      156.14      195.86     39.28 o 
 -11   2   8        6.73        4.49     36.86 o 
 -10   2   8      166.25      201.49     48.22 o 
  -9   2   8        3.19       -2.25     19.46 o 
  -8   2   8       24.53        0.98     26.48 o 
  -7   2   8       45.41       61.72     30.70 o 
  -6   2   8        1.68       10.71     14.84 o 
  -5   2   8      103.78      109.03     22.15 o 
  -4   2   8      446.10      365.15     40.70 o 
  -3   2   8      436.30      398.74     41.02 o 
  -2   2   8      237.70      271.86     23.66 o 
  -1   2   8     2536.22     2543.53     88.78 o 
   0   2   8     1491.14     1489.80     57.70 o 
   1   2   8     2349.07     2309.55     43.90 o 
   2   2   8     3477.57     3607.55     58.00 o 
   3   2   8     2208.91     2328.00     46.96 o 
   4   2   8     1127.75     1204.18     43.10 o 
   5   2   8        3.38       -0.45      8.75 o 
   6   2   8      374.68      437.66     31.32 o 
   7   2   8      461.30      442.43     54.69 o 
   8   2   8      496.76      462.00     43.22 o 
   9   2   8       63.30       42.21     26.32 o 
  10   2   8      426.15      438.81     81.97 o 
  11   2   8       30.79       54.25     34.56 o 
 -11   3   8       18.70       45.53     33.44 o 
 -10   3   8        6.05       13.37     27.29 o 
  -9   3   8        8.26       11.08     22.72 o 
  -8   3   8       67.89       90.30     31.38 o 
  -7   3   8      170.29      150.04     28.31 o 
  -6   3   8       64.31       26.22     15.99 o 
  -5   3   8       41.82       67.58     15.61 o 
  -4   3   8       77.00      109.04     17.22 o 
  -3   3   8      835.90      839.51     36.73 o 
  -2   3   8        6.04       -2.70      7.79 o 
  -1   3   8     1179.51     1044.64     33.67 o 
   0   3   8     1361.08     1140.52    113.57 o 
   1   3   8       83.82       95.14     18.13 o 
   2   3   8       47.48       44.55      9.99 o 
   3   3   8       27.04       26.25     10.48 o 
   4   3   8       33.47       21.21     10.38 o 
   5   3   8       11.47        8.11     10.16 o 
   6   3   8       18.14       22.15     15.91 o 
   7   3   8       23.73        6.60     22.16 o 
   8   3   8       43.34       15.85     22.31 o 
   9   3   8      259.89      231.90     59.78 o 
  10   3   8       47.49       53.66     37.63 o 
  11   3   8        2.91        8.81     42.25 o 
 -10   4   8       12.17       24.16     29.69 o 
  -9   4   8        4.92       36.73     28.76 o 
  -8   4   8       11.17       31.25     20.43 o 
  -7   4   8        4.61       -3.58     14.75 o 
  -6   4   8      127.45      168.08     28.12 o 
  -5   4   8       11.38      -11.02     12.66 o 
  -4   4   8      126.77      128.77     43.40 o 
  -3   4   8        7.22       -5.64      8.70 o 
  -2   4   8       97.93       91.21     14.29 o 
  -1   4   8        9.58       10.87      7.00 o 
   0   4   8        2.99       19.64     12.24 o 
   1   4   8       39.91       24.22     18.69 o 
   2   4   8      622.48      588.09     42.83 o 
   3   4   8       38.20       37.63     14.17 o 
   4   4   8      618.41      691.48     40.53 o 
   5   4   8       41.83       28.57     16.47 o 
   6   4   8      427.24      384.98     53.15 o 
   7   4   8       10.03      -32.17     22.13 o 
   8   4   8      182.43      215.44     51.76 o 
   9   4   8        3.15        1.56     29.29 o 
  10   4   8        5.39       54.16     39.89 o 
 -10   5   8       39.47       71.35     37.92 o 
  -9   5   8      151.18      195.98     45.35 o 
  -8   5   8        4.29      -11.46     20.06 o 
  -7   5   8       98.78       56.91     23.54 o 
  -6   5   8       80.76       70.87     24.18 o 
  -5   5   8     1420.85     1657.02     71.02 o 
  -4   5   8      304.39      295.91     30.37 o 
  -3   5   8     1832.89     1920.36     78.92 o 
  -2   5   8      473.73      526.16     43.73 o 
  -1   5   8      225.26      209.35     28.35 o 
   0   5   8      429.12      452.63     72.08 o 
   1   5   8      878.81      733.66     96.24 o 
   2   5   8      310.76      301.34     72.44 o 
   3   5   8      799.86      795.45     51.94 o 
   4   5   8        1.25       -0.18     13.40 o 
   5   5   8       16.13       35.72     23.01 o 
   6   5   8       18.18       -0.95     21.23 o 
   7   5   8      196.33      171.67     42.63 o 
   8   5   8       24.58       36.81     29.70 o 
   9   5   8      263.04      235.08     55.05 o 
  10   5   8       39.10       41.81     39.74 o 
 -10   6   8       91.90       35.47     55.01 o 
  -9   6   8       51.31       14.27     30.11 o 
  -8   6   8      300.77      387.04     48.81 o 
  -7   6   8        4.17       -1.25     18.16 o 
  -6   6   8      412.50      419.44     45.06 o 
  -5   6   8       58.30       98.69     81.44 o 
  -4   6   8     2685.12     2917.37     96.62 o 
  -3   6   8       34.44       43.78     25.98 o 
  -2   6   8     2383.12     2457.51    121.07 o 
  -1   6   8        0.15        2.91     12.74 o 
   0   6   8     1074.13      951.76    205.96 o 
   1   6   8        2.44        8.09     14.23 o 
   2   6   8     2065.81     2254.90     99.34 o 
   3   6   8      259.42      209.07     30.52 o 
   4   6   8      556.29      552.98     48.42 o 
   5   6   8       98.05       52.54     30.24 o 
   6   6   8      855.54     1020.47     88.03 o 
   7   6   8        1.24        2.71     33.71 o 
   8   6   8      256.39      210.91     53.74 o 
   9   6   8       56.66       63.98     40.84 o 
  10   6   8      129.51      126.90     49.12 o 
  -9   7   8      223.50      189.78     78.69 o 
  -8   7   8        0.22       -0.15     29.56 o 
  -7   7   8      827.09      768.78    321.71 o 
  -6   7   8        0.02        7.16     21.62 o 
  -5   7   8      490.73      505.48     66.25 o 
  -4   7   8      457.22      456.16     82.45 o 
  -3   7   8     1277.12     1345.35    151.09 o 
  -2   7   8        2.77       -0.07     18.25 o 
  -1   7   8     1596.96     1533.56     93.41 o 
   0   7   8     1061.78     1243.99    121.30 o 
   1   7   8     1998.73     1968.05    194.38 o 
   2   7   8      162.43      170.37     35.64 o 
   3   7   8     2157.32     2386.69    107.20 o 
   4   7   8      490.88      535.71     65.81 o 
   5   7   8     1349.99     1770.99    143.21 o 
   6   7   8      149.70       95.89     35.12 o 
   7   7   8      166.56      297.18     84.41 o 
   8   7   8       28.29       -7.36     31.77 o 
   9   7   8       85.19       80.07     38.13 o 
  -9   8   8        0.28       -8.44     39.98 o 
  -8   8   8      261.26      177.23    155.78 o 
  -7   8   8      115.02       86.16     40.61 o 
  -6   8   8      487.90      487.78     83.85 o 
  -5   8   8        8.72       20.89     29.19 o 
  -4   8   8      222.01      277.97     52.26 o 
  -3   8   8       11.36       13.00     23.25 o 
  -2   8   8      515.86      647.36    117.92 o 
  -1   8   8       31.37       11.91     21.44 o 
   0   8   8      761.89      690.08     64.59 o 
   1   8   8       81.52       50.08     43.32 o 
   2   8   8      722.24      697.26     67.01 o 
   3   8   8       83.66       28.27     23.77 o 
   4   8   8     1334.21     1368.19     98.62 o 
   5   8   8        3.89       -2.76     20.36 o 
   6   8   8      413.29      442.89    158.76 o 
   7   8   8       16.57       52.09     29.62 o 
   8   8   8       13.87       11.40     30.27 o 
  -8   9   8        6.32       24.63     37.02 o 
  -7   9   8       28.01       70.80     42.61 o 
  -6   9   8       35.43       -3.27     29.35 o 
  -5   9   8      449.32      518.02     85.50 o 
  -4   9   8       17.23       25.13     29.25 o 
  -3   9   8       85.37       85.01     35.57 o 
  -2   9   8        7.29       36.31     28.07 o 
  -1   9   8      105.72      141.47     48.70 o 
   0   9   8        2.40       17.23     24.25 o 
   1   9   8        2.68      -26.32     17.55 o 
   2   9   8      126.38      197.17     41.12 o 
   3   9   8      333.37      308.55     51.47 o 
   4   9   8        0.27       41.01     39.97 o 
   5   9   8      383.92      352.45     93.06 o 
   6   9   8       63.02       81.98     45.60 o 
   7   9   8       39.51       34.93     34.85 o 
   8   9   8       72.10      169.79     50.69 o 
  -7  10   8        4.26       26.22     41.06 o 
  -6  10   8       27.95       51.98     40.64 o 
  -5  10   8        0.53       -7.16     29.74 o 
  -4  10   8        8.03        0.69     31.24 o 
  -3  10   8      163.43      216.54     51.08 o 
  -2  10   8        9.06        9.79     26.04 o 
  -1  10   8      193.15      159.71     91.20 o 
   0  10   8        4.28        7.61     22.53 o 
   1  10   8        1.89        7.72     22.13 o 
   2  10   8      326.80      275.32     50.70 o 
   3  10   8      106.20       68.26     30.51 o 
   4  10   8      168.37      236.72     51.46 o 
   5  10   8        6.52       57.78     28.84 o 
   6  10   8        0.11       20.93     27.76 o 
   7  10   8       37.56       31.98     39.07 o 
  -5  11   8       38.36       44.12     41.09 o 
  -4  11   8       94.21      104.95     47.40 o 
  -3  11   8       14.25        9.77     27.64 o 
  -2  11   8       21.71      -13.00     36.67 o 
  -1  11   8       27.70       15.96     31.14 o 
   0  11   8       82.63       89.95     37.75 o 
   1  11   8        3.95       32.58     27.00 o 
   2  11   8        0.04       31.86     31.12 o 
   3  11   8        9.45       -7.66     31.53 o 
   4  11   8        3.49       -0.03     27.46 o 
   5  11   8        0.15       -8.03     28.41 o 
  -4  12   8      164.67       75.43     43.52 o 
  -3  12   8       16.00       52.54     41.67 o 
  -2  12   8      150.15     1308.90    495.29 o 
  -1  12   8        1.97      -22.37     30.83 o 
   0  12   8       28.88       11.69     37.47 o 
   1  12   8        0.05       -9.01     31.84 o 
   2  12   8      283.15      242.09     56.53 o 
   3  12   8        0.32      -42.59     30.65 o 
   4  12   8      193.82      244.20     54.43 o 
 -11   1   9        6.21       20.88     31.47 o 
 -10   1   9       21.69       -2.60     24.03 o 
  -9   1   9      120.66      110.13     43.95 o 
  -8   1   9       19.62       15.59     19.07 o 
  -7   1   9      402.66      381.83     39.60 o 
  -6   1   9      330.23      366.14     31.72 o 
  -5   1   9       37.93       25.58     12.58 o 
  -4   1   9        2.33        0.38      9.66 o 
  -3   1   9       91.80       75.81     14.03 o 
  -2   1   9     1784.38     1830.30     51.89 o 
  -1   1   9       74.92       61.11     21.45 o 
   0   1   9      157.70      178.56     14.00 o 
   1   1   9      845.93      803.70     24.83 o 
   2   1   9      130.98      140.79     15.61 o 
   3   1   9     1799.65     1808.79     41.94 o 
   4   1   9      350.51      359.19     22.70 o 
   5   1   9       73.45       52.02     12.53 o 
   6   1   9      195.89      200.93     20.57 o 
   7   1   9      170.47      139.97     21.89 o 
   8   1   9       17.18       23.64     19.11 o 
   9   1   9      143.08      125.59     36.48 o 
  10   1   9        2.43       27.16     24.49 o 
  11   1   9        1.53       22.06     27.83 o 
 -11   2   9       26.90       41.00     33.14 o 
 -10   2   9       51.09      136.85     43.07 o 
  -9   2   9       13.09       37.65     24.49 o 
  -8   2   9      259.32      319.28     50.83 o 
  -7   2   9       14.87       26.32     18.04 o 
  -6   2   9     1388.63     1633.18     85.35 o 
  -5   2   9        2.37        3.10     11.86 o 
  -4   2   9     2374.21     2601.79    103.45 o 
  -3   2   9       68.88      103.01     16.11 o 
  -2   2   9     5046.63     5047.21     93.81 o 
  -1   2   9      250.89      260.90     20.69 o 
   0   2   9     1379.00     1321.66     38.36 o 
   1   2   9       36.23       31.13      8.00 o 
   2   2   9     4049.63     3757.63     61.44 o 
   3   2   9      251.19      256.58     20.04 o 
   4   2   9      420.52      427.97     26.30 o 
   5   2   9      774.91      821.32     34.10 o 
   6   2   9     2024.44     2090.89     60.74 o 
   7   2   9      121.30      155.41     26.50 o 
   8   2   9        2.52       12.64     19.36 o 
   9   2   9       51.11       54.52     24.79 o 
  10   2   9       12.05       21.82     28.03 o 
  11   2   9       75.17      128.18     56.26 o 
 -10   3   9        0.04      -24.10     25.73 o 
  -9   3   9      144.38       46.40     27.56 o 
  -8   3   9       83.25       19.85     23.92 o 
  -7   3   9      958.56      973.02     61.93 o 
  -6   3   9      621.49      759.88     61.71 o 
  -5   3   9     1083.39     1170.85     50.03 o 
  -4   3   9      177.99      232.83     24.53 o 
  -3   3   9     6124.80     6479.53    116.23 o 
  -2   3   9     1461.21     1476.35     45.47 o 
  -1   3   9     6196.09     6365.85    105.98 o 
   0   3   9     1126.17     1135.95     62.93 o 
   1   3   9     4254.42     4216.88     74.66 o 
   2   3   9       93.70       90.88     12.52 o 
   3   3   9     1599.93     1642.68     64.36 o 
   4   3   9      699.72      755.73     42.59 o 
   5   3   9     2733.24     2848.00     67.21 o 
   6   3   9      283.22      306.71     36.18 o 
   7   3   9      922.03      977.24     82.52 o 
   8   3   9        9.90        7.69     28.98 o 
   9   3   9      156.47      222.01     52.98 o 
  10   3   9      164.64       87.35     42.39 o 
 -10   4   9       18.30      -28.00     24.84 o 
  -9   4   9        1.32      -18.68     51.85 o 
  -8   4   9      507.53      559.46     56.99 o 
  -7   4   9      231.48      279.09     40.91 o 
  -6   4   9      414.30      361.36     40.11 o 
  -5   4   9       64.01       64.70     16.98 o 
  -4   4   9      960.44      934.53     43.98 o 
  -3   4   9      162.74      101.24     23.88 o 
  -2   4   9     4774.25     4952.34     94.26 o 
  -1   4   9        0.19       -9.89      9.82 o 
   0   4   9     1525.75     1620.16     74.94 o 
   1   4   9        6.05        1.38     10.91 o 
   2   4   9     2803.15     2801.17     86.99 o 
   3   4   9      119.23      100.53     19.09 o 
   4   4   9     1699.77     1683.59     59.98 o 
   5   4   9     1160.43     1407.01     66.56 o 
   6   4   9     1873.77     1883.84    168.13 o 
   7   4   9      578.19      692.35    150.98 o 
   8   4   9      108.50       53.18    101.19 o 
   9   4   9      148.64       57.13     35.55 o 
  10   4   9      143.00      176.67     54.87 o 
 -10   5   9       12.25       -6.86     29.11 o 
  -9   5   9      117.19      167.35     90.66 o 
  -8   5   9        2.14       41.36     24.10 o 
  -7   5   9      274.19      284.75     38.85 o 
  -6   5   9       71.75       69.50     22.50 o 
  -5   5   9      424.25      401.11     56.62 o 
  -4   5   9        8.16       -2.44     13.54 o 
  -3   5   9     1377.65     1652.61     71.97 o 
  -2   5   9       12.74       17.25     15.10 o 
  -1   5   9     1535.62     1511.20     69.29 o 
   0   5   9      293.09      326.52     36.72 o 
   1   5   9     1735.66     1779.87     77.16 o 
   2   5   9      108.61       95.15     21.73 o 
   3   5   9     1950.41     1935.44     80.67 o 
   4   5   9        4.97        7.45     14.97 o 
   5   5   9      240.65      292.71     93.39 o 
   6   5   9      334.01      322.56     79.67 o 
   7   5   9      291.97      289.13     53.27 o 
   8   5   9      115.29       96.10     37.11 o 
   9   5   9       61.40       17.72     37.79 o 
  10   5   9      117.09      106.61     47.90 o 
  -9   6   9        3.22        0.19     45.79 o 
  -8   6   9       31.41       18.68     31.66 o 
  -7   6   9        0.29       23.47     25.29 o 
  -6   6   9      372.61      354.89     71.18 o 
  -5   6   9        4.08      -18.09     18.04 o 
  -4   6   9      779.86      984.92     62.75 o 
  -3   6   9       48.09       26.70     17.43 o 
  -2   6   9     3049.67     3311.19    176.72 o 
  -1   6   9        0.83        4.95     12.69 o 
   0   6   9       37.02       19.31     14.48 o 
   1   6   9        9.23       21.30     15.43 o 
   2   6   9     1681.48     1692.43     89.65 o 
   3   6   9      189.30      197.73     31.80 o 
   4   6   9      725.31      740.95     55.65 o 
   5   6   9       83.21       94.25     34.37 o 
   6   6   9       22.95       12.95     22.77 o 
   7   6   9       29.87       14.29     45.98 o 
   8   6   9       19.54       33.09     32.89 o 
   9   6   9        0.28       28.15     36.68 o 
  -9   7   9        0.02        2.33     46.86 o 
  -8   7   9        8.98       -0.87     31.92 o 
  -7   7   9       57.83      -13.94     27.17 o 
  -6   7   9        2.79        4.02     26.22 o 
  -5   7   9       73.61       97.30     49.87 o 
  -4   7   9       32.27       12.31     24.18 o 
  -3   7   9        0.00       22.51     25.36 o 
  -2   7   9       22.59       39.33     23.58 o 
  -1   7   9      354.55      366.01     52.37 o 
   0   7   9      315.31      259.68     44.19 o 
   1   7   9        0.17       -0.55     15.04 o 
   2   7   9      112.39      132.47     32.68 o 
   3   7   9       14.10       -3.31     21.73 o 
   4   7   9      201.47      200.66     33.95 o 
   5   7   9      220.40      255.55     48.96 o 
   6   7   9        2.58        2.88     27.75 o 
   7   7   9       24.11       13.99     31.05 o 
   8   7   9       19.07       14.69     37.42 o 
   9   7   9       35.46       61.63     40.00 o 
  -8   8   9       40.16       37.48     41.37 o 
  -7   8   9        5.42       -8.97     29.59 o 
  -6   8   9      135.74      210.57     52.13 o 
  -5   8   9      165.81       98.68     38.53 o 
  -4   8   9      517.21      640.21     75.52 o 
  -3   8   9      113.39       88.80     42.25 o 
  -2   8   9      437.97      343.45     68.52 o 
  -1   8   9      380.69      507.06     66.79 o 
   0   8   9        2.47        1.00     17.11 o 
   1   8   9      147.78      120.64     49.38 o 
   2   8   9      209.76      290.82     46.03 o 
   3   8   9      127.95      105.56     34.21 o 
   4   8   9       31.42       57.76     24.71 o 
   5   8   9       42.21       28.15     56.17 o 
   6   8   9       99.27       77.03     33.82 o 
   7   8   9        1.89        6.23     29.59 o 
   8   8   9       86.10       47.41     38.19 o 
  -7   9   9      129.59       81.58     47.74 o 
  -6   9   9        0.08       -1.61     31.92 o 
  -5   9   9      326.11      498.09    133.28 o 
  -4   9   9        3.86      -15.20     36.14 o 
  -3   9   9      283.29      342.16     65.89 o 
  -2   9   9       29.41       37.08     35.55 o 
  -1   9   9      157.20      201.38     47.41 o 
   0   9   9       99.85       45.05     25.76 o 
   1   9   9      687.06      625.92     69.07 o 
   2   9   9      141.56       74.47     70.00 o 
   3   9   9      331.85      372.60     56.72 o 
   4   9   9      171.74      201.15     47.02 o 
   5   9   9      102.68       73.28     38.07 o 
   6   9   9      295.21      384.57     65.76 o 
   7   9   9       93.28       71.05     38.01 o 
  -6  10   9      126.59      124.68     51.29 o 
  -5  10   9       72.65       88.58     44.46 o 
  -4  10   9      148.29       82.88     42.06 o 
  -3  10   9       84.25      149.63     46.08 o 
  -2  10   9      273.90      234.01     54.47 o 
  -1  10   9      212.10      123.10     32.72 o 
   0  10   9      817.10      806.58     81.98 o 
   1  10   9       66.80       12.47     41.52 o 
   2  10   9     1702.88     2232.47    169.95 o 
   3  10   9       74.95       47.55     67.23 o 
   4  10   9      805.27      948.85     94.71 o 
   5  10   9      155.35       23.45     29.17 o 
   6  10   9      583.07      545.73    225.11 o 
  -5  11   9       56.71       18.77     41.39 o 
  -4  11   9       22.43       18.49     37.86 o 
  -3  11   9      689.10      756.53    148.99 o 
  -2  11   9       22.94       -3.14     29.82 o 
  -1  11   9     1161.58     1407.67    118.50 o 
   0  11   9      145.42      230.57     53.20 o 
   1  11   9     1080.89     1057.24    185.39 o 
   2  11   9       34.22       49.75     32.72 o 
   3  11   9      791.60      830.99    124.44 o 
   4  11   9      150.19      266.78    125.98 o 
   5  11   9      472.45      457.28    130.18 o 
  -3  12   9        0.79       18.22     33.54 o 
  -2  12   9      515.47     1244.17   1374.41 o 
  -1  12   9        0.75        0.54     32.84 o 
   0  12   9      287.06      210.16     55.05 o 
   1  12   9       37.15       18.09     34.10 o 
   2  12   9      306.69      280.96     87.09 o 
   3  12   9       59.28      -39.48     39.68 o 
 -11   0  10        3.88      -13.97     48.50 o 
 -10   0  10       32.58       -4.07     35.31 o 
  -9   0  10       10.65      -14.36     28.04 o 
  -8   0  10     1674.52     1944.62    156.22 o 
  -7   0  10      152.02      168.63     49.58 o 
  -6   0  10      355.24      417.88     49.68 o 
  -5   0  10      226.39      220.96     35.92 o 
  -4   0  10     2457.08     2966.29    107.21 o 
  -3   0  10        8.92       25.09     16.20 o 
  -2   0  10       61.82       41.71     21.63 o 
  -1   0  10      119.77       84.45     21.59 o 
   0   0  10        7.92       22.30     10.41 o 
   1   0  10     3344.18     3635.98     83.96 o 
   2   0  10     2942.58     2933.08     97.96 o 
   3   0  10     2082.31     2170.34     67.67 o 
   4   0  10     2282.45     2581.64    108.09 o 
   5   0  10      467.33      573.26     48.31 o 
   6   0  10      946.48      855.97     61.11 o 
   7   0  10       57.25       69.59     40.46 o 
   8   0  10      229.43      172.71     62.97 o 
   9   0  10       15.60      -16.91     25.98 o 
  10   0  10       57.74       78.16     41.72 o 
 -10   1  10        0.32        8.14     41.23 o 
  -9   1  10      130.03       79.03     40.12 o 
  -8   1  10        4.03       -2.15     17.79 o 
  -7   1  10      383.77      306.68     37.86 o 
  -6   1  10       72.62       52.21     16.39 o 
  -5   1  10      543.27      526.99     36.33 o 
  -4   1  10      452.31      569.07     35.76 o 
  -3   1  10     1577.51     1694.38     53.27 o 
  -2   1  10      266.95      351.36     36.69 o 
  -1   1  10      743.14      715.65     40.46 o 
   0   1  10      516.76      504.75     22.07 o 
   1   1  10     1129.85     1083.57     29.93 o 
   2   1  10      539.04      534.13     23.68 o 
   3   1  10     1247.26     1355.62     37.36 o 
   4   1  10       95.95       79.27     16.29 o 
   5   1  10     1471.36     1515.72     45.04 o 
   6   1  10      317.70      290.12     51.76 o 
   7   1  10     1572.24     1764.89     60.98 o 
   8   1  10        0.92      -19.06     16.99 o 
   9   1  10      285.91      187.24     42.76 o 
  10   1  10       69.00       98.34     31.92 o 
 -10   2  10       11.65        7.71     25.93 o 
  -9   2  10        0.93        8.26     22.91 o 
  -8   2  10       56.33       20.91     21.28 o 
  -7   2  10        4.04       -5.58     15.90 o 
  -6   2  10      477.30      541.74     45.94 o 
  -5   2  10        3.18       21.41     13.35 o 
  -4   2  10      550.96      596.72     69.58 o 
  -3   2  10       47.36       23.29     11.64 o 
  -2   2  10     1177.45     1442.35     48.07 o 
  -1   2  10      135.43      118.65     16.56 o 
   0   2  10     1919.55     1863.54     59.76 o 
   1   2  10     1329.24     1440.09     45.18 o 
   2   2  10     4226.63     4531.36     76.97 o 
   3   2  10       59.19       39.21     10.22 o 
   4   2  10     1033.61     1142.74     41.00 o 
   5   2  10      472.03      490.56     33.46 o 
   6   2  10     2067.08     2238.71     63.87 o 
   7   2  10       86.46      101.86     26.07 o 
   8   2  10      636.05      717.70     82.78 o 
   9   2  10       21.54       -5.81     24.62 o 
  10   2  10       70.62       -5.89     33.73 o 
 -10   3  10        2.07        8.86     30.14 o 
  -9   3  10       36.69       59.79     29.76 o 
  -8   3  10       15.38        8.60     21.49 o 
  -7   3  10       28.24       36.38     19.47 o 
  -6   3  10        0.83       -2.07     15.67 o 
  -5   3  10      138.12      101.04     19.03 o 
  -4   3  10        2.41        6.48     14.31 o 
  -3   3  10      224.25      253.94     24.20 o 
  -2   3  10      292.18      279.63     23.64 o 
  -1   3  10      215.93      174.24     17.93 o 
   0   3  10       71.86       43.97     15.35 o 
   1   3  10      590.91      505.95     40.90 o 
   2   3  10      110.56       59.18     15.77 o 
   3   3  10      119.84       99.39     27.87 o 
   4   3  10       91.42       95.24     19.87 o 
   5   3  10      133.13      122.60     21.78 o 
   6   3  10       67.01       50.49     32.92 o 
   7   3  10     1212.85     1441.32    140.77 o 
   8   3  10        0.76       -7.89     26.02 o 
   9   3  10       33.75       -2.96     30.24 o 
  10   3  10        3.36       -2.67     34.48 o 
 -10   4  10       31.12       24.49     29.12 o 
  -9   4  10       23.73       26.52     28.67 o 
  -8   4  10       13.96       12.33     21.09 o 
  -7   4  10       35.19       52.44     22.09 o 
  -6   4  10       63.71       30.08     17.66 o 
  -5   4  10        2.19       -7.17     11.10 o 
  -4   4  10       26.49       29.60     13.12 o 
  -3   4  10       26.56       29.72     15.95 o 
  -2   4  10        2.29       11.86     12.83 o 
  -1   4  10      299.49      309.61     56.71 o 
   0   4  10      152.33      193.27     34.27 o 
   1   4  10       39.12       33.86     16.44 o 
   2   4  10      382.93      423.69     54.29 o 
   3   4  10       87.25      118.25     21.29 o 
   4   4  10        1.40        4.02     11.91 o 
   5   4  10        1.32        5.11     13.40 o 
   6   4  10       35.12       33.41     25.14 o 
   7   4  10       70.03       45.38     30.95 o 
   8   4  10        6.87      -15.58     27.46 o 
   9   4  10       46.32       14.95     33.88 o 
  10   4  10        5.87        5.49     36.18 o 
 -10   5  10        6.30       47.00     32.62 o 
  -9   5  10       31.15       43.13     31.35 o 
  -8   5  10        7.83        5.88     21.08 o 
  -7   5  10       63.25       81.97     32.62 o 
  -6   5  10       66.34       54.34     27.60 o 
  -5   5  10      555.25      604.44     67.35 o 
  -4   5  10      132.93       66.67     23.14 o 
  -3   5  10      134.22      146.05     29.00 o 
  -2   5  10       32.30       22.73     16.98 o 
  -1   5  10      751.73      844.32     69.50 o 
   0   5  10      530.67      608.19     51.08 o 
   1   5  10     2222.08     2318.82    115.02 o 
   2   5  10      356.32      474.31     68.02 o 
   3   5  10      970.66     1135.46     73.59 o 
   4   5  10       80.87       60.54     32.20 o 
   5   5  10      296.12      240.28     73.89 o 
   6   5  10        0.58        8.28     28.71 o 
   7   5  10      903.63      845.69     85.27 o 
   8   5  10       62.57       80.74     36.88 o 
   9   5  10       38.46       70.00     42.48 o 
  -9   6  10        0.02       37.74     58.79 o 
  -8   6  10      170.33      109.81     42.53 o 
  -7   6  10       19.13        8.26     30.75 o 
  -6   6  10      489.87      453.25     95.74 o 
  -5   6  10       10.42       -2.55     22.31 o 
  -4   6  10      700.76      638.41     53.72 o 
  -3   6  10        0.59       -2.45     17.11 o 
  -2   6  10      642.64      548.02     49.37 o 
  -1   6  10      119.74       64.77     20.77 o 
   0   6  10     2056.09     2081.89    182.53 o 
   1   6  10      103.06       25.28     17.14 o 
   2   6  10     2932.92     2994.29    101.16 o 
   3   6  10      297.10      326.53     51.94 o 
   4   6  10      575.90      655.68    131.23 o 
   5   6  10       50.94       43.20     27.69 o 
   6   6  10      588.33      694.37     80.88 o 
   7   6  10       17.48       10.87     43.95 o 
   8   6  10      315.25      363.28     64.62 o 
   9   6  10       16.70       20.14     36.68 o 
  -9   7  10      141.09      103.91     68.40 o 
  -8   7  10        1.12      -16.57     31.61 o 
  -7   7  10      211.09       63.12     38.03 o 
  -6   7  10       10.34        1.52     27.90 o 
  -5   7  10      162.91      132.42     39.59 o 
  -4   7  10       35.78       37.98     27.65 o 
  -3   7  10     1394.72     1359.44    112.53 o 
  -2   7  10       49.44       26.33     22.51 o 
  -1   7  10      566.72      657.66     71.99 o 
   0   7  10      113.75       94.52     22.71 o 
   1   7  10     1629.41     1809.31    100.69 o 
   2   7  10        1.44        7.35     22.11 o 
   3   7  10      533.35      714.83     73.43 o 
   4   7  10       57.33       77.75     27.16 o 
   5   7  10       75.27       18.71     28.00 o 
   6   7  10       70.60       91.04     41.47 o 
   7   7  10      268.48      227.80     55.68 o 
   8   7  10       94.11       27.05     37.49 o 
  -8   8  10      200.86      276.03     63.22 o 
  -7   8  10        5.61       14.44     36.04 o 
  -6   8  10       56.39       29.18     34.53 o 
  -5   8  10        8.96       -0.98     29.95 o 
  -4   8  10      224.88      177.21     45.38 o 
  -3   8  10      148.61      100.64     45.79 o 
  -2   8  10      204.55      102.01     33.13 o 
  -1   8  10        8.29       -0.91     20.33 o 
   0   8  10      455.40      366.33     51.35 o 
   1   8  10      264.23      293.24     47.01 o 
   2   8  10      463.06      517.11     64.07 o 
   3   8  10       29.66       33.28     26.51 o 
   4   8  10      220.34      196.56     41.28 o 
   5   8  10      284.94      394.82    145.74 o 
   6   8  10       24.83       49.18     33.79 o 
   7   8  10      157.74       94.50     41.86 o 
   8   8  10      175.56      175.10     58.70 o 
  -7   9  10      100.62       97.14     58.84 o 
  -6   9  10        7.74       28.84     39.33 o 
  -5   9  10      165.53      169.28     49.96 o 
  -4   9  10       39.61       54.87     44.14 o 
  -3   9  10       66.58       46.36     32.18 o 
  -2   9  10        3.36       17.70     56.51 o 
  -1   9  10      460.83      359.84     61.22 o 
   0   9  10       10.03       29.08     50.88 o 
   1   9  10      411.79      351.36     54.95 o 
   2   9  10        0.57       20.30     33.57 o 
   3   9  10      741.73      836.94     81.88 o 
   4   9  10       43.21       23.01     29.07 o 
   5   9  10       89.71       35.77     45.26 o 
   6   9  10      245.78      282.39     60.14 o 
   7   9  10       95.99      115.26     46.08 o 
  -6  10  10        2.20       -5.67     35.35 o 
  -5  10  10      113.87       51.93     43.06 o 
  -4  10  10       24.28       11.16     34.57 o 
  -3  10  10       16.12        5.38     31.74 o 
  -2  10  10      148.11      102.43     44.53 o 
  -1  10  10        5.54       -3.76     20.12 o 
   0  10  10      118.11      111.75     34.07 o 
   1  10  10       17.92        5.03     23.73 o 
   2  10  10      308.01      432.60    107.08 o 
   3  10  10        9.00       -1.73     29.08 o 
   4  10  10        7.58       13.34     29.25 o 
   5  10  10        0.10      -24.28     30.75 o 
   6  10  10       87.72       77.17     76.11 o 
  -4  11  10        2.74       11.90     38.92 o 
  -3  11  10        2.77      -36.65     34.69 o 
  -2  11  10       31.40       74.86     43.90 o 
  -1  11  10       10.96       -3.09     25.39 o 
   0  11  10       10.85       24.19     37.01 o 
   1  11  10       66.66       43.28     59.42 o 
   2  11  10        7.86       -5.83     30.77 o 
   3  11  10       29.03      -13.19     25.81 o 
   4  11  10       11.17       42.95     62.86 o 
  -2  12  10       68.75       95.88     65.79 o 
  -1  12  10       31.32       33.10     41.75 o 
   0  12  10      165.51       71.53     77.76 o 
   1  12  10       27.43       52.64     39.34 o 
   2  12  10      357.73      411.23    113.43 o 
 -10   1  11        1.22        6.92     27.33 o 
  -9   1  11       83.29       48.54     43.17 o 
  -8   1  11       48.91       68.13     27.61 o 
  -7   1  11        1.01      -12.66     16.01 o 
  -6   1  11        0.01        9.81     13.97 o 
  -5   1  11       41.81       26.95     13.76 o 
  -4   1  11       26.36       15.57     13.36 o 
  -3   1  11       46.20       42.01     13.39 o 
  -2   1  11        3.38        6.39     10.03 o 
  -1   1  11      180.13      203.95     25.87 o 
   0   1  11       75.45       59.87     10.63 o 
   1   1  11      519.60      511.37     23.76 o 
   2   1  11     1095.56     1232.36     35.36 o 
   3   1  11       53.99       58.19     12.11 o 
   4   1  11      770.44      786.03     38.58 o 
   5   1  11       27.97       18.80     11.89 o 
   6   1  11       62.31       63.79     15.93 o 
   7   1  11        3.30       16.27     14.58 o 
   8   1  11      111.26      130.67     28.47 o 
   9   1  11        3.66        5.04     23.66 o 
  10   1  11        1.67        3.93     29.73 o 
 -10   2  11      138.90      139.68     42.66 o 
  -9   2  11       20.07       25.01     27.76 o 
  -8   2  11      266.18      232.58     46.68 o 
  -7   2  11       19.27        4.10     15.80 o 
  -6   2  11      399.58      495.07     45.75 o 
  -5   2  11       50.27       20.63     14.06 o 
  -4   2  11      442.13      401.29     39.53 o 
  -3   2  11      128.11      139.31     19.34 o 
  -2   2  11      787.56      821.57     46.21 o 
  -1   2  11        9.00       10.12      9.62 o 
   0   2  11      992.83      968.35     46.49 o 
   1   2  11      204.10      227.89     22.22 o 
   2   2  11     2019.48     2112.40     54.34 o 
   3   2  11      139.56      181.35     20.86 o 
   4   2  11     1229.95     1201.26     46.82 o 
   5   2  11      195.61      207.50     24.62 o 
   6   2  11        2.64        9.56     13.62 o 
   7   2  11        7.78       27.50     18.29 o 
   8   2  11       58.36       49.12     26.63 o 
   9   2  11      107.51      148.01     46.73 o 
  10   2  11       31.29       54.89     61.75 o 
 -10   3  11        0.04       31.57     29.59 o 
  -9   3  11      276.60      281.95     53.25 o 
  -8   3  11      169.72       69.90     30.19 o 
  -7   3  11      265.38      204.54     42.31 o 
  -6   3  11      112.30       65.03     31.11 o 
  -5   3  11     1721.47     1976.86    124.55 o 
  -4   3  11       22.02       14.97     12.27 o 
  -3   3  11     2740.72     2742.19     72.42 o 
  -2   3  11      312.83      343.31     61.50 o 
  -1   3  11     1751.65     1804.08    103.48 o 
   0   3  11      789.54      950.67     55.39 o 
   1   3  11     1439.52     1489.64     66.96 o 
   2   3  11      166.05      194.09     24.07 o 
   3   3  11     5072.53     5229.99    113.48 o 
   4   3  11        1.88        0.51     12.59 o 
   5   3  11     1369.33     1416.44     61.00 o 
   6   3  11        1.18      -10.36     14.76 o 
   7   3  11       99.25      126.34     37.81 o 
   8   3  11      273.01      142.39     45.51 o 
   9   3  11      207.18      178.10     49.80 o 
  10   3  11       72.51       84.88     45.17 o 
 -10   4  11       70.64       70.74     36.68 o 
  -9   4  11       10.57       21.06     32.01 o 
  -8   4  11      342.09      511.47     55.03 o 
  -7   4  11       41.49       32.52     22.92 o 
  -6   4  11       60.85       58.22     49.19 o 
  -5   4  11       38.40       47.91     21.59 o 
  -4   4  11     3165.25     3572.65    109.77 o 
  -3   4  11        1.73       -0.51     13.57 o 
  -2   4  11     1936.99     2161.60     81.09 o 
  -1   4  11       17.22        2.37     14.53 o 
   0   4  11     3966.85     4101.19    135.02 o 
   1   4  11      406.75      351.77     38.59 o 
   2   4  11      849.35      860.81     48.53 o 
   3   4  11      863.08      999.46     52.65 o 
   4   4  11     2469.55     2430.61     76.72 o 
   5   4  11      646.21      672.98     46.55 o 
   6   4  11       13.65       10.88     22.51 o 
   7   4  11      247.73      271.86     52.06 o 
   8   4  11      464.15      642.73     83.75 o 
   9   4  11      184.69      130.39     86.20 o 
  -9   5  11       65.61      -16.01     38.90 o 
  -8   5  11       12.36       23.38     40.55 o 
  -7   5  11      283.21      228.71     48.04 o 
  -6   5  11       31.52      -22.05     20.44 o 
  -5   5  11      655.17      623.73     69.97 o 
  -4   5  11      169.62      144.62     51.10 o 
  -3   5  11     1125.22     1284.12     70.26 o 
  -2   5  11       42.43       19.77     15.57 o 
  -1   5  11     1013.42     1059.83     63.10 o 
   0   5  11       12.68       16.80     16.72 o 
   1   5  11       24.17       32.68     18.34 o 
   2   5  11       51.56        5.96     14.35 o 
   3   5  11      184.21      198.10     31.95 o 
   4   5  11      684.51      680.41     48.72 o 
   5   5  11       19.36      -16.80     15.47 o 
   6   5  11       72.44       34.76     27.22 o 
   7   5  11      122.38      110.91     41.02 o 
   8   5  11      294.28      198.27     52.01 o 
   9   5  11       71.92      100.75     46.66 o 
  -9   6  11        8.01       25.42     52.39 o 
  -8   6  11       48.05       13.33     29.91 o 
  -7   6  11        0.19       41.82     39.29 o 
  -6   6  11      376.81      379.15     61.04 o 
  -5   6  11       63.70       57.66     30.44 o 
  -4   6  11       53.44       34.20     20.92 o 
  -3   6  11      142.06       94.09     26.54 o 
  -2   6  11        8.45       10.46     15.42 o 
  -1   6  11       22.18       -2.88     14.02 o 
   0   6  11       75.20       73.04     21.62 o 
   1   6  11       37.73       28.04     22.18 o 
   2   6  11      277.27      238.16     35.48 o 
   3   6  11        6.13       -9.89     15.83 o 
   4   6  11        0.79      -25.59     17.06 o 
   5   6  11       53.32       66.98     30.12 o 
   6   6  11      140.57      241.72     51.76 o 
   7   6  11       67.28       75.43     37.35 o 
   8   6  11       11.87      -31.09     29.40 o 
   9   6  11       30.84       20.17     42.16 o 
  -8   7  11       18.98       43.14     35.99 o 
  -7   7  11        2.71       24.82     41.37 o 
  -6   7  11       39.90       29.34     44.72 o 
  -5   7  11        3.58       33.38     29.20 o 
  -4   7  11        7.23       -3.97     19.80 o 
  -3   7  11      452.51      450.57     49.55 o 
  -2   7  11       12.62       36.72     19.56 o 
  -1   7  11       48.34       27.58     19.71 o 
   0   7  11        0.28        1.20     13.00 o 
   1   7  11        0.20      -16.42     19.39 o 
   2   7  11       75.04       46.23     26.86 o 
   3   7  11       27.33       11.69     20.10 o 
   4   7  11       83.28       74.06     25.97 o 
   5   7  11        0.98        8.85     27.15 o 
   6   7  11        5.92       27.96     29.76 o 
   7   7  11        0.00       21.22     37.14 o 
   8   7  11        0.22       -4.86     32.40 o 
  -7   8  11        4.14       41.93     37.46 o 
  -6   8  11       90.15       81.98     39.28 o 
  -5   8  11        7.50       -5.32     28.02 o 
  -4   8  11      121.67      104.76     66.99 o 
  -3   8  11      321.15      383.96     60.88 o 
  -2   8  11       31.50        9.20     25.58 o 
  -1   8  11       31.99       28.42     25.92 o 
   0   8  11        0.84       18.43     30.12 o 
   1   8  11      105.43       71.50     30.21 o 
   2   8  11      295.13      423.25    159.18 o 
   3   8  11        0.53      -29.88     19.92 o 
   4   8  11        6.75        3.55     23.96 o 
   5   8  11        0.27       35.10     34.77 o 
   6   8  11      150.07      117.97     45.87 o 
   7   8  11        3.83       66.78     43.46 o 
  -7   9  11       51.43       40.35     44.08 o 
  -6   9  11        0.06      -20.45     33.72 o 
  -5   9  11      105.76      106.53     69.08 o 
  -4   9  11      185.68      179.45     48.97 o 
  -3   9  11      236.47      278.36     85.53 o 
  -2   9  11       98.84       49.73     34.65 o 
  -1   9  11      969.98     1278.14    167.57 o 
   0   9  11      232.69      177.15     39.64 o 
   1   9  11      508.29      528.74    113.55 o 
   2   9  11      103.28       86.98     46.86 o 
   3   9  11      399.15      471.95     83.41 o 
   4   9  11      291.88      241.11     51.90 o 
   5   9  11      166.55      174.24    119.58 o 
   6   9  11       70.04       28.97     67.38 o 
  -5  10  11       65.95       37.12     45.10 o 
  -4  10  11      392.32      411.37     97.43 o 
  -3  10  11        6.12       22.73     33.99 o 
  -2  10  11      866.23     1033.00    104.08 o 
  -1  10  11        0.51       -1.28     20.23 o 
   0  10  11     1119.22      930.91    139.23 o 
   1  10  11      100.05       90.63     34.26 o 
   2  10  11      492.92      524.62     82.34 o 
   3  10  11      239.36      191.15     46.70 o 
   4  10  11      663.83      740.82     88.12 o 
   5  10  11      263.88      179.16     52.27 o 
  -4  11  11       25.19       55.61     47.23 o 
  -3  11  11      569.61      673.01     92.86 o 
  -2  11  11        5.30      -17.71     30.76 o 
  -1  11  11      496.01      765.09    100.34 o 
   0  11  11        2.43      -11.44     24.30 o 
   1  11  11      449.97      492.46     72.20 o 
   2  11  11       69.92       39.29     36.18 o 
   3  11  11      667.74      581.56    110.06 o 
   4  11  11       58.59       88.19     40.40 o 
 -10   0  12       56.55       97.01     57.43 o 
  -9   0  12       25.17       46.66     42.78 o 
  -8   0  12      300.50      310.60     71.90 o 
  -7   0  12       84.78       55.59     36.96 o 
  -6   0  12       62.89       70.00     26.30 o 
  -5   0  12       23.25       61.63     24.76 o 
  -4   0  12      628.65      690.48     60.26 o 
  -3   0  12        0.56        1.16     14.63 o 
  -2   0  12      618.90      623.84     52.02 o 
  -1   0  12      737.86      764.12     55.03 o 
   0   0  12     5721.01     6269.71    162.05 o 
   1   0  12      384.04      382.77     31.01 o 
   2   0  12     4884.05     5248.26    133.98 o 
   3   0  12       98.67       81.75     20.21 o 
   4   0  12     2433.47     2766.96    161.74 o 
   5   0  12       27.84       16.96     16.61 o 
   6   0  12      815.56      879.46     69.84 o 
   7   0  12      298.58      346.11     52.13 o 
   8   0  12      515.21      537.17     67.67 o 
   9   0  12       98.53      100.82     44.08 o 
  10   0  12      179.05      254.00     91.78 o 
 -10   1  12        2.32        7.93     25.20 o 
  -9   1  12       90.87       72.73     35.33 o 
  -8   1  12        1.60       17.70     23.37 o 
  -7   1  12      435.64      592.19     52.58 o 
  -6   1  12       27.06       41.90     16.98 o 
  -5   1  12      241.09      259.21     29.58 o 
  -4   1  12       22.97       12.83     13.09 o 
  -3   1  12      833.74      812.73     55.83 o 
  -2   1  12      278.89      407.13     55.09 o 
  -1   1  12     1484.30     1493.88     59.15 o 
   0   1  12       61.93       33.93     11.31 o 
   1   1  12     2509.78     2642.35     59.16 o 
   2   1  12       12.91       32.09     10.47 o 
   3   1  12     1672.79     1642.93     44.03 o 
   4   1  12       56.30       55.56     12.60 o 
   5   1  12      767.33      777.00     36.51 o 
   6   1  12      103.61      141.85     22.44 o 
   7   1  12      419.06      480.00     65.76 o 
   8   1  12      163.85      208.94     48.49 o 
   9   1  12      113.55       83.80     47.51 o 
  10   1  12       30.25       29.15     32.19 o 
 -10   2  12       15.27       -3.40     30.12 o 
  -9   2  12       16.09        4.97     26.44 o 
  -8   2  12       95.76      115.94     37.34 o 
  -7   2  12        3.28        0.09     16.09 o 
  -6   2  12      745.61      837.13     86.31 o 
  -5   2  12        5.84       24.41     16.77 o 
  -4   2  12       41.56       47.13     16.02 o 
  -3   2  12      125.41      101.97     18.92 o 
  -2   2  12     1129.80     1298.06     65.20 o 
  -1   2  12       10.05       15.82     14.59 o 
   0   2  12      581.58      624.88     47.69 o 
   1   2  12       99.20      102.25     19.24 o 
   2   2  12      583.00      677.35     41.02 o 
   3   2  12       48.80       32.66     18.18 o 
   4   2  12     1774.62     1912.95     91.72 o 
   5   2  12       23.04       20.10     13.75 o 
   6   2  12      521.38      566.93     42.24 o 
   7   2  12        7.05       -8.10     16.25 o 
   8   2  12       43.96       29.53     27.78 o 
   9   2  12       30.70       38.95     31.91 o 
  10   2  12        5.11        0.99     74.21 o 
 -10   3  12        1.09        2.84     29.38 o 
  -9   3  12        1.05        8.86     24.32 o 
  -8   3  12        1.22      -20.25     22.02 o 
  -7   3  12       63.31       54.53     24.36 o 
  -6   3  12      104.79       98.31     53.00 o 
  -5   3  12      162.42      120.18     22.21 o 
  -4   3  12      278.74      370.11     48.67 o 
  -3   3  12       60.22       33.28     16.58 o 
  -2   3  12      176.92      201.63     30.68 o 
  -1   3  12     1125.38     1078.94     90.62 o 
   0   3  12      444.29      477.12     44.04 o 
   1   3  12      147.47      156.45     27.73 o 
   2   3  12       11.29      -10.95     10.07 o 
   3   3  12      557.91      458.70     37.15 o 
   4   3  12       46.30       26.99     14.87 o 
   5   3  12     1191.29     1330.09     64.80 o 
   6   3  12      169.16      135.92     30.23 o 
   7   3  12       79.21       51.11     41.98 o 
   8   3  12       20.96       14.58     31.70 o 
   9   3  12        3.07      -31.45     32.31 o 
  -9   4  12        0.02       58.59     48.12 o 
  -8   4  12        8.55       30.85     41.42 o 
  -7   4  12        0.14      -19.84     22.28 o 
  -6   4  12       34.45       76.51     28.66 o 
  -5   4  12        0.92        8.98     15.97 o 
  -4   4  12        5.69       40.86     18.14 o 
  -3   4  12       96.06       64.24     21.42 o 
  -2   4  12      165.19       89.98     22.80 o 
  -1   4  12      215.01      161.93     28.78 o 
   0   4  12      346.61      329.68     45.62 o 
   1   4  12        0.04        8.40     15.31 o 
   2   4  12       50.78       70.34     18.37 o 
   3   4  12      150.92      113.54     22.17 o 
   4   4  12      239.46      256.33     30.87 o 
   5   4  12      278.13      321.19     35.04 o 
   6   4  12        0.39       -5.15     18.80 o 
   7   4  12       67.72       46.00     30.97 o 
   8   4  12        2.81       -4.44     28.58 o 
   9   4  12        6.59      -16.18     32.89 o 
  -9   5  12        7.69        3.88     46.66 o 
  -8   5  12        8.85       43.23     33.38 o 
  -7   5  12      169.27      130.86     44.48 o 
  -6   5  12       41.89       59.23     32.99 o 
  -5   5  12      186.38      232.18     46.89 o 
  -4   5  12      266.12      301.51     67.42 o 
  -3   5  12      488.61      502.33     50.42 o 
  -2   5  12       17.93        4.02     15.14 o 
  -1   5  12     1894.93     1949.63     86.39 o 
   0   5  12      139.87      145.66     28.11 o 
   1   5  12      548.28      518.22     53.37 o 
   2   5  12      453.71      484.97     47.59 o 
   3   5  12      343.67      428.40     40.63 o 
   4   5  12        9.04       -2.20     14.99 o 
   5   5  12      970.15     1229.28     64.93 o 
   6   5  12       71.82       80.44     34.49 o 
   7   5  12      351.23      428.41     67.75 o 
   8   5  12       95.98       87.51     41.58 o 
   9   5  12       24.02       26.99     39.51 o 
  -8   6  12       98.20       99.84     41.68 o 
  -7   6  12        5.64        9.53     26.76 o 
  -6   6  12       58.47       16.21     26.54 o 
  -5   6  12        7.03       34.88     29.72 o 
  -4   6  12      156.98       59.67     23.64 o 
  -3   6  12       58.01      119.20     27.92 o 
  -2   6  12     1346.21     1387.88    116.20 o 
  -1   6  12      155.29      155.23     47.77 o 
   0   6  12     1000.47     1112.23    132.42 o 
   1   6  12       19.28       36.21     28.68 o 
   2   6  12      418.75      459.81     63.20 o 
   3   6  12       16.54       25.50     17.97 o 
   4   6  12      392.40      348.07     49.87 o 
   5   6  12       39.24       27.41     28.15 o 
   6   6  12      663.34      653.05     80.69 o 
   7   6  12       85.50       82.62     41.84 o 
   8   6  12      225.46      156.04     51.81 o 
  -8   7  12        0.31       -1.72     34.15 o 
  -7   7  12       47.16       35.78     33.32 o 
  -6   7  12        4.01       21.83     28.42 o 
  -5   7  12      130.13      144.21     75.68 o 
  -4   7  12        1.12       33.89     21.06 o 
  -3   7  12      457.01      525.37     56.29 o 
  -2   7  12        8.32      -10.04     16.07 o 
  -1   7  12      343.82      368.34     50.92 o 
   0   7  12       73.15       85.16     24.50 o 
   1   7  12      301.49      322.39     41.39 o 
   2   7  12      209.33      241.88     84.66 o 
   3   7  12      252.64      279.91     41.36 o 
   4   7  12      270.11      206.91     38.64 o 
   5   7  12      565.65      750.75     85.54 o 
   6   7  12      300.41      291.24    107.12 o 
   7   7  12      271.72      261.98     62.94 o 
   8   7  12      134.71      198.80     73.69 o 
  -7   8  12        2.14        7.87     37.44 o 
  -6   8  12      101.75      103.39     69.71 o 
  -5   8  12        4.57       44.34     66.94 o 
  -4   8  12      309.59      335.02     60.85 o 
  -3   8  12        0.23       -8.14     27.97 o 
  -2   8  12      457.66      504.38    168.28 o 
  -1   8  12        0.16        9.19     23.65 o 
   0   8  12      419.85      251.90     44.25 o 
   1   8  12        3.97       20.18     22.15 o 
   2   8  12      405.78      426.93     60.52 o 
   3   8  12      248.56      254.10     44.08 o 
   4   8  12      443.65      387.06     64.90 o 
   5   8  12      129.32       33.67     38.05 o 
   6   8  12      219.58      192.75     54.42 o 
   7   8  12       71.99       75.93     44.67 o 
  -6   9  12        5.00       16.88     39.60 o 
  -5   9  12       53.49        4.83     36.08 o 
  -4   9  12        3.17       22.44     34.63 o 
  -3   9  12      378.57      529.29     78.15 o 
  -2   9  12        0.91       25.14     35.53 o 
  -1   9  12      514.43      257.50    144.36 o 
   0   9  12       15.24      -10.81     15.41 o 
   1   9  12      325.03      330.81     55.02 o 
   2   9  12        2.69       30.42     30.61 o 
   3   9  12      190.93      135.37     35.88 o 
   4   9  12       89.61       29.71     34.09 o 
   5   9  12      104.51      152.86     52.49 o 
   6   9  12        0.28       -5.77     35.18 o 
  -5  10  12        0.10      -18.25     35.07 o 
  -4  10  12       17.28       11.91     37.17 o 
  -3  10  12        6.63       -1.95     33.78 o 
  -2  10  12       28.57       14.36     31.88 o 
  -1  10  12       37.57       39.74     27.12 o 
   0  10  12       47.43       16.13     31.19 o 
   1  10  12        9.80        5.64     24.12 o 
   2  10  12        0.24      -15.61     23.78 o 
   3  10  12        0.88       23.81     31.41 o 
   4  10  12       35.24       37.46     31.53 o 
   5  10  12       12.06       28.17     35.69 o 
  -3  11  12        9.28       -5.16     27.43 o 
  -2  11  12        1.96      -26.69     32.96 o 
  -1  11  12        8.90      -14.81     25.68 o 
   0  11  12       14.94       47.57     29.71 o 
   1  11  12       39.78       24.21     31.00 o 
   2  11  12        2.41       -1.95     31.02 o 
   3  11  12       25.39       22.41     39.68 o 
  -9   1  13        3.52       -1.57     26.69 o 
  -8   1  13        1.36       -8.94     21.08 o 
  -7   1  13       69.20       87.82     27.07 o 
  -6   1  13      153.92      131.03     24.77 o 
  -5   1  13       49.56       40.05     17.11 o 
  -4   1  13       36.73       14.45     14.36 o 
  -3   1  13      410.99      445.97     35.01 o 
  -2   1  13       22.51       29.86     14.02 o 
  -1   1  13      331.03      390.42     31.09 o 
   0   1  13      412.10      430.79     27.21 o 
   1   1  13      339.74      322.23     34.99 o 
   2   1  13      260.95      281.50     35.27 o 
   3   1  13       51.20       44.50     15.63 o 
   4   1  13      170.00      203.12     34.13 o 
   5   1  13      243.05      348.11     31.11 o 
   6   1  13      120.81      117.87     31.53 o 
   7   1  13       61.25       58.37     24.24 o 
   8   1  13        2.57       41.94     29.75 o 
   9   1  13       99.64       83.00     39.14 o 
  -9   2  13        0.81       -8.49     22.38 o 
  -8   2  13       70.96       52.42     26.82 o 
  -7   2  13        6.20       -5.57     18.05 o 
  -6   2  13       36.05       49.02     20.36 o 
  -5   2  13        6.66        1.26     13.95 o 
  -4   2  13      193.02      217.64     27.00 o 
  -3   2  13      163.89      146.35     39.26 o 
  -2   2  13      987.65     1031.05    120.73 o 
  -1   2  13       90.89       92.10     28.66 o 
   0   2  13     1026.62     1208.43    109.17 o 
   1   2  13      514.35      541.98     38.43 o 
   2   2  13     1338.42     1417.92     58.26 o 
   3   2  13      482.60      587.79     85.57 o 
   4   2  13        5.54       -1.10     12.85 o 
   5   2  13      644.96      608.60     44.49 o 
   6   2  13      360.41      371.47     42.50 o 
   7   2  13      179.05      227.32     32.90 o 
   8   2  13      234.86      203.45     76.39 o 
   9   2  13       30.57        9.89     30.63 o 
  -9   3  13       49.69       52.29     50.93 o 
  -8   3  13       10.90      -15.72     33.86 o 
  -7   3  13      349.75      456.51     95.19 o 
  -6   3  13      138.91      115.98     35.19 o 
  -5   3  13      542.49      554.42     52.72 o 
  -4   3  13      160.17      169.25     30.33 o 
  -3   3  13      818.24      965.46     62.33 o 
  -2   3  13      215.56      185.98     32.92 o 
  -1   3  13      414.67      422.12     42.99 o 
   0   3  13       14.64        5.01     12.15 o 
   1   3  13     2441.74     2319.05    140.17 o 
   2   3  13      272.28      296.60     42.48 o 
   3   3  13      819.67      917.72    102.55 o 
   4   3  13      109.85       94.22     24.87 o 
   5   3  13       45.26       34.57     18.15 o 
   6   3  13      864.74      951.32     67.00 o 
   7   3  13      273.53      183.09     45.35 o 
   8   3  13        0.79        4.23     31.92 o 
   9   3  13      127.82       77.58     43.95 o 
  -9   4  13        0.90      -34.15     39.68 o 
  -8   4  13       95.50       41.72     49.96 o 
  -7   4  13       62.10       70.57     74.31 o 
  -6   4  13      914.90     1052.35     91.25 o 
  -5   4  13        1.53      -14.95     16.65 o 
  -4   4  13     1457.30     1653.62     83.04 o 
  -3   4  13        2.35       10.95     19.30 o 
  -2   4  13     1137.94     1405.44     79.26 o 
  -1   4  13      149.93      105.56     33.43 o 
   0   4  13      202.80      155.28     74.32 o 
   1   4  13      120.13      100.85     58.94 o 
   2   4  13     1128.79     1234.87     69.23 o 
   3   4  13       20.53       28.42     17.10 o 
   4   4  13        3.48        5.45     15.56 o 
   5   4  13       37.60       22.12     16.77 o 
   6   4  13      323.53      305.83     50.30 o 
   7   4  13       88.26       79.21     37.24 o 
   8   4  13      272.86      442.47     71.08 o 
   9   4  13       29.77       14.69     36.67 o 
  -8   5  13        4.49      -15.17     29.24 o 
  -7   5  13      308.21      334.96     59.68 o 
  -6   5  13       41.86       43.31     31.20 o 
  -5   5  13      249.28      259.83     61.66 o 
  -4   5  13       15.65       25.11     21.70 o 
  -3   5  13     1068.28     1071.27    141.22 o 
  -2   5  13       47.25       30.93     22.47 o 
  -1   5  13      110.43      137.48     29.38 o 
   0   5  13       46.72       17.32     16.66 o 
   1   5  13      503.88      504.26     49.46 o 
   2   5  13      736.90      866.90     54.49 o 
   3   5  13       77.61       81.44     20.89 o 
   4   5  13        0.63       -8.78     13.71 o 
   5   5  13      189.80      166.70     30.25 o 
   6   5  13      283.87      333.25     73.99 o 
   7   5  13       81.74       52.43     37.21 o 
   8   5  13       59.96       41.98     41.35 o 
  -8   6  13       36.35       27.24     34.68 o 
  -7   6  13        0.93        5.28     28.50 o 
  -6   6  13        0.34      -10.69     46.27 o 
  -5   6  13       13.38        9.08     25.61 o 
  -4   6  13       30.12       16.82     21.46 o 
  -3   6  13       46.39       18.36     19.41 o 
  -2   6  13       93.52       49.11     21.50 o 
  -1   6  13        4.34      -19.94     13.29 o 
   0   6  13       24.40       33.70     18.33 o 
   1   6  13      418.35      427.41     65.63 o 
   2   6  13      294.82      354.53     45.93 o 
   3   6  13      157.74      135.23     27.08 o 
   4   6  13      218.62      189.16     32.54 o 
   5   6  13      413.74      398.49    123.29 o 
   6   6  13       43.64       14.71     33.93 o 
   7   6  13      142.68      143.91     49.57 o 
   8   6  13        2.46       21.29     65.82 o 
  -7   7  13        3.06       14.82     29.72 o 
  -6   7  13        3.39       11.71     28.51 o 
  -5   7  13       68.21       68.92     35.62 o 
  -4   7  13        5.58       34.86     23.09 o 
  -3   7  13        0.33       11.89     20.73 o 
  -2   7  13       20.70       12.25     18.15 o 
  -1   7  13       75.93       40.65     21.71 o 
   0   7  13      172.82      171.25     65.61 o 
   1   7  13       18.33       15.95     20.01 o 
   2   7  13      132.06      151.40     63.97 o 
   3   7  13       24.00        7.38     22.84 o 
   4   7  13        0.09      -14.06     20.65 o 
   5   7  13       56.18      -11.68     60.29 o 
   6   7  13        5.21       11.56     35.64 o 
   7   7  13       21.34       10.90     35.52 o 
  -6   8  13       25.63       32.88     36.12 o 
  -5   8  13       73.50       93.46     41.06 o 
  -4   8  13      149.38      142.68     43.69 o 
  -3   8  13       41.07       13.71     32.16 o 
  -2   8  13      153.72      126.67     42.60 o 
  -1   8  13        0.96      -15.27     19.90 o 
   0   8  13      260.40      129.93     35.06 o 
   1   8  13       66.13       84.00     40.36 o 
   2   8  13      138.02      130.40     40.32 o 
   3   8  13       15.64       25.07     26.13 o 
   4   8  13      140.05      183.13     48.96 o 
   5   8  13       64.47       97.26     75.14 o 
   6   8  13       26.37       22.31     38.36 o 
  -5   9  13      204.54      329.90     94.26 o 
  -4   9  13       53.62       75.23     47.59 o 
  -3   9  13      523.62      556.57     87.39 o 
  -2   9  13        2.01      -14.75     31.24 o 
  -1   9  13      440.62      381.73    167.11 o 
   0   9  13       54.36       33.78     26.20 o 
   1   9  13      442.92      392.92    109.42 o 
   2   9  13       69.67       22.58     30.05 o 
   3   9  13      449.43      498.29    105.58 o 
   4   9  13       15.92      -23.55     30.90 o 
   5   9  13      165.52      174.04     54.91 o 
  -4  10  13      352.17      304.82     68.65 o 
  -3  10  13        7.04        5.35     34.67 o 
  -2  10  13      408.33      483.31    171.81 o 
  -1  10  13       33.05        8.38     34.05 o 
   0  10  13      196.88      163.90    115.22 o 
   1  10  13      189.60      217.01     47.01 o 
   2  10  13      457.58      442.74     68.92 o 
   3  10  13       70.48       84.49     34.31 o 
   4  10  13      157.31      193.90     97.36 o 
  -1  11  13      153.03      146.31     60.25 o 
   0  11  13       34.65       47.09     30.67 o 
   1  11  13      485.51      573.22    105.92 o 
  -9   0  14        3.13      -32.79     30.66 o 
  -8   0  14       39.08      122.62     50.83 o 
  -7   0  14        1.09        4.07     32.11 o 
  -6   0  14      237.92      211.80    115.22 o 
  -5   0  14        8.56      -23.05     15.37 o 
  -4   0  14      879.49      949.77     87.82 o 
  -3   0  14       18.57        9.51     19.22 o 
  -2   0  14     3337.78     4433.39    186.40 o 
  -1   0  14       59.63       64.57     39.10 o 
   0   0  14     1811.53     2000.81     94.03 o 
   1   0  14        3.03        5.01     14.59 o 
   2   0  14     2235.13     2191.58     91.24 o 
   3   0  14      122.30      110.46     26.88 o 
   4   0  14     1111.87     1528.12    132.41 o 
   5   0  14      313.89      385.53     79.28 o 
   6   0  14      802.70      771.64     74.95 o 
   7   0  14      352.87      361.95     88.30 o 
   8   0  14      158.03      103.42     56.56 o 
   9   0  14      158.14       78.10     65.49 o 
  -9   1  14      111.39      119.02     56.90 o 
  -8   1  14        0.56       18.43     24.19 o 
  -7   1  14       87.30       61.70     25.04 o 
  -6   1  14        3.09        7.12     16.14 o 
  -5   1  14      217.27      197.55     27.58 o 
  -4   1  14       30.19       21.04     14.97 o 
  -3   1  14     1271.27     1435.33     75.20 o 
  -2   1  14        0.70       -4.50     11.73 o 
  -1   1  14     2289.20     2482.43     87.90 o 
   0   1  14        3.92        6.11     14.20 o 
   1   1  14     2018.66     1940.98     78.16 o 
   2   1  14      136.19      132.53     21.47 o 
   3   1  14      984.95     1027.94     51.02 o 
   4   1  14       21.49       23.97     15.10 o 
   5   1  14      458.86      478.93     48.64 o 
   6   1  14      247.55      231.39     43.95 o 
   7   1  14      140.77      148.25     47.53 o 
   8   1  14       69.63       99.54     35.26 o 
   9   1  14      110.98      110.93     51.14 o 
  -9   2  14        0.71       12.64     29.50 o 
  -8   2  14      128.72      138.98     41.19 o 
  -7   2  14       21.95       32.27     22.56 o 
  -6   2  14       48.46       42.19     23.97 o 
  -5   2  14        0.14        0.47     16.94 o 
  -4   2  14      301.85      232.80     40.69 o 
  -3   2  14        3.20       17.96     15.19 o 
  -2   2  14      698.92      844.43     58.51 o 
  -1   2  14       13.00       13.10     14.52 o 
   0   2  14      206.01      131.42     26.10 o 
   1   2  14       32.47       18.91     19.58 o 
   2   2  14      390.08      335.31     51.23 o 
   3   2  14      170.49      178.08     45.09 o 
   4   2  14      572.89      586.84     43.03 o 
   5   2  14       26.72       15.17     16.60 o 
   6   2  14       25.09        8.00     17.60 o 
   7   2  14        0.69      -14.73     21.45 o 
   8   2  14       33.61       60.74     37.64 o 
   9   2  14       46.68       74.04     38.50 o 
  -9   3  14       11.53       58.11     50.83 o 
  -8   3  14       12.81       -9.51     36.09 o 
  -7   3  14       60.24       50.95     35.16 o 
  -6   3  14        0.00       11.88     45.59 o 
  -5   3  14        0.20       -1.87     18.84 o 
  -4   3  14       71.72       93.96     46.84 o 
  -3   3  14        4.77        4.21     16.89 o 
  -2   3  14        0.48      -12.52     13.95 o 
  -1   3  14        8.05       -0.02     14.09 o 
   0   3  14        4.05        8.66     24.03 o 
   1   3  14       30.20       28.90     18.47 o 
   2   3  14      701.36      742.95     48.70 o 
   3   3  14      282.01      287.80     64.79 o 
   4   3  14      105.91       74.97     25.24 o 
   5   3  14        0.37      -13.89     14.90 o 
   6   3  14        0.07       10.02     20.86 o 
   7   3  14       18.00       34.41     26.05 o 
   8   3  14        6.65      -26.62     30.28 o 
   9   3  14        7.88        5.46     57.62 o 
  -8   4  14        9.52       -7.57     35.51 o 
  -7   4  14        4.10        3.16     27.87 o 
  -6   4  14        4.62       46.61     32.57 o 
  -5   4  14        0.01        5.29     20.17 o 
  -4   4  14       61.19       33.08     20.28 o 
  -3   4  14       79.74       28.93     32.44 o 
  -2   4  14      345.67      575.28     75.26 o 
  -1   4  14        1.05       11.20     14.89 o 
   0   4  14       51.81       42.72     33.17 o 
   1   4  14        3.45      -13.75     20.54 o 
   2   4  14       70.34       55.40     21.45 o 
   3   4  14       18.65       15.56     18.57 o 
   4   4  14      102.05       88.19     22.90 o 
   5   4  14       13.50        8.79     16.36 o 
   6   4  14        1.57       20.92     22.48 o 
   7   4  14        8.54       22.83     30.05 o 
   8   4  14       15.96      -39.58     31.89 o 
  -8   5  14        2.83       35.48     38.60 o 
  -7   5  14       87.73       67.78     39.82 o 
  -6   5  14       29.00       19.52     30.53 o 
  -5   5  14       13.10       21.35     29.39 o 
  -4   5  14       67.12        9.25     27.33 o 
  -3   5  14      345.71      333.48     45.43 o 
  -2   5  14      294.91      374.47     46.39 o 
  -1   5  14        2.98      -13.73     15.94 o 
   0   5  14      106.22      100.85     21.63 o 
   1   5  14       56.52       62.42     26.58 o 
   2   5  14        2.52        9.79     15.44 o 
   3   5  14      488.79      583.96     89.07 o 
   4   5  14      118.78      128.43     26.15 o 
   5   5  14      360.00      409.14     43.51 o 
   6   5  14       97.83       49.33     34.41 o 
   7   5  14       15.85      -30.98     30.47 o 
   8   5  14        6.97       13.21     39.48 o 
  -7   6  14        2.61      -16.74     31.42 o 
  -6   6  14       52.94       51.19     34.56 o 
  -5   6  14        0.52       14.32     26.60 o 
  -4   6  14      441.06      501.37     56.30 o 
  -3   6  14       77.02       60.34     25.42 o 
  -2   6  14      237.57      244.29     41.19 o 
  -1   6  14        0.93        5.50     18.65 o 
   0   6  14       37.16       23.85     19.23 o 
   1   6  14      332.77      220.89     36.70 o 
   2   6  14      386.60      325.54     44.35 o 
   3   6  14      175.20      155.80     29.88 o 
   4   6  14      958.24     1134.32     68.97 o 
   5   6  14      226.29      207.41     51.65 o 
   6   6  14      523.11      576.77     79.45 o 
   7   6  14      306.53      320.37     83.79 o 
  -7   7  14       65.29      127.59     47.48 o 
  -6   7  14        4.02      -14.38     27.44 o 
  -5   7  14      307.38      163.77     47.82 o 
  -4   7  14       11.49       18.68     23.32 o 
  -3   7  14      392.38      427.55     53.78 o 
  -2   7  14       25.24       39.65     22.37 o 
  -1   7  14      641.81      866.44    185.94 o 
   0   7  14      209.64       93.22     43.73 o 
   1   7  14      687.67      552.53     93.84 o 
   2   7  14      578.36      725.74     66.54 o 
   3   7  14     1041.59     1133.56     91.37 o 
   4   7  14      135.45      101.35     32.66 o 
   5   7  14      501.35      576.07    133.83 o 
   6   7  14      240.72      273.40     73.69 o 
   7   7  14      400.83      600.06     87.41 o 
  -6   8  14      188.99      167.65     54.48 o 
  -5   8  14        4.84       31.89     33.19 o 
  -4   8  14      176.11      152.16     47.58 o 
  -3   8  14       21.02       23.99     26.67 o 
  -2   8  14      397.50      546.57     61.88 o 
  -1   8  14        2.49       10.15     22.91 o 
   0   8  14      557.34      405.70    167.22 o 
   1   8  14       70.54       62.24     73.73 o 
   2   8  14      788.88      800.02     83.09 o 
   3   8  14       75.50       63.07     30.04 o 
   4   8  14      240.76       90.37     41.96 o 
   5   8  14       33.81       29.37     44.92 o 
   6   8  14      189.03      183.06     69.71 o 
  -5   9  14       38.02       -0.13     40.46 o 
  -4   9  14        1.31       18.86     40.05 o 
  -3   9  14      111.79       99.54     42.14 o 
  -2   9  14       12.53       74.47     39.69 o 
  -1   9  14       83.14       73.65     40.33 o 
   0   9  14        6.47       26.97     26.38 o 
   1   9  14      135.12       39.88     54.19 o 
   2   9  14       13.70       71.22     38.25 o 
   3   9  14       46.14       37.62     30.01 o 
   4   9  14        5.52        9.08     31.86 o 
  -3  10  14        1.46      -22.60     33.49 o 
  -2  10  14       13.87        6.83     39.47 o 
  -1  10  14        2.10      -20.93     21.49 o 
   0  10  14        0.41        8.43     28.87 o 
   1  10  14       10.68       -1.08     27.69 o 
   2  10  14        0.10       41.15     31.77 o 
   3  10  14       11.40       17.94     30.31 o 
  -9   1  15       39.83       57.47     36.36 o 
  -8   1  15        1.24      -27.36     22.21 o 
  -7   1  15       36.63        6.00     24.76 o 
  -6   1  15        0.23       -3.40     15.97 o 
  -5   1  15       78.35       72.34     21.33 o 
  -4   1  15       25.81       30.70     19.94 o 
  -3   1  15      301.95      299.23     74.69 o 
  -2   1  15       22.78       16.94     16.62 o 
  -1   1  15      179.43       81.46     49.34 o 
   0   1  15      175.60      161.17     29.91 o 
   1   1  15      311.63      386.90     71.45 o 
   2   1  15      268.51      284.77     50.48 o 
   3   1  15      335.11      322.22     63.05 o 
   4   1  15      105.55      111.75     26.56 o 
   5   1  15      102.95       84.32     25.12 o 
   6   1  15        1.69       32.23     23.00 o 
   7   1  15       48.53       40.59     36.26 o 
   8   1  15       46.15       77.90     62.67 o 
  -8   2  15       64.39       84.11     55.49 o 
  -7   2  15        0.22       -1.00     25.49 o 
  -6   2  15      142.82      212.61     72.18 o 
  -5   2  15        0.49       36.95     21.53 o 
  -4   2  15      532.68      529.99    118.42 o 
  -3   2  15       59.94       45.75     20.27 o 
  -2   2  15      391.97      384.36     43.97 o 
  -1   2  15      117.54      129.19     26.42 o 
   0   2  15      752.72      749.89     46.35 o 
   1   2  15      715.89      885.88     80.62 o 
   2   2  15      157.61      149.70     25.91 o 
   3   2  15      659.16      679.27     46.69 o 
   4   2  15      708.99      790.59     50.21 o 
   5   2  15       57.64       51.20     32.22 o 
   6   2  15      284.37      310.34     37.91 o 
   7   2  15       68.73      116.76     32.03 o 
   8   2  15      183.68      340.70    107.26 o 
  -8   3  15        3.98      -21.92     35.70 o 
  -7   3  15      165.48      207.83     52.04 o 
  -6   3  15        5.18       16.17     31.38 o 
  -5   3  15      272.41      223.70     51.77 o 
  -4   3  15        0.63      -15.10     17.16 o 
  -3   3  15       53.17       11.03     17.88 o 
  -2   3  15        0.97       12.70     17.26 o 
  -1   3  15     1029.29     1149.56     71.27 o 
   0   3  15      158.04      164.04     35.29 o 
   1   3  15       26.42       -1.00     14.92 o 
   2   3  15      409.49      516.81     43.88 o 
   3   3  15      265.09      207.27     48.12 o 
   4   3  15      589.78      633.37     68.74 o 
   5   3  15      230.01      226.24     33.01 o 
   6   3  15        5.71       -1.21     22.90 o 
   7   3  15      397.32      510.10     65.29 o 
   8   3  15      100.85      102.96     47.40 o 
  -8   4  15      109.88      176.86     73.93 o 
  -7   4  15        0.05       -2.24     29.11 o 
  -6   4  15      522.07      538.29     87.05 o 
  -5   4  15       64.58       59.09     24.86 o 
  -4   4  15        3.82       -8.27     15.84 o 
  -3   4  15      129.46      195.34     33.61 o 
  -2   4  15      176.60      122.37     29.94 o 
  -1   4  15      148.15       87.85     24.90 o 
   0   4  15      190.60      156.91     29.48 o 
   1   4  15      201.65      191.38     34.07 o 
   2   4  15      107.79      105.03     24.52 o 
   3   4  15      154.47      170.95     33.48 o 
   4   4  15      187.28      183.93     30.86 o 
   5   4  15        6.20      -14.23     17.70 o 
   6   4  15      275.43      233.15     70.15 o 
   7   4  15      118.98      175.34     39.94 o 
   8   4  15       32.86       -4.61     35.12 o 
  -7   5  15       65.59       15.25     31.58 o 
  -6   5  15        1.27      -27.04     25.90 o 
  -5   5  15      303.91      238.57    125.27 o 
  -4   5  15      190.80      250.88     72.65 o 
  -3   5  15       22.35       41.98     30.33 o 
  -2   5  15      165.16      109.84     30.42 o 
  -1   5  15      773.00      985.26     75.63 o 
   0   5  15       62.65       34.56     20.10 o 
   1   5  15      348.00      344.42     44.72 o 
   2   5  15       10.64       10.05     17.41 o 
   3   5  15      346.76      422.25     43.90 o 
   4   5  15      122.57      113.73     28.39 o 
   5   5  15      291.26      302.48     44.27 o 
   6   5  15       25.61       42.39     28.67 o 
   7   5  15       44.38       33.82     36.10 o 
  -7   6  15        2.50      -39.76     26.51 o 
  -6   6  15        0.53       -8.85     26.84 o 
  -5   6  15        2.00       26.17     37.98 o 
  -4   6  15      195.12      200.06     40.29 o 
  -3   6  15       27.97       26.64     25.10 o 
  -2   6  15      261.02      230.54     60.10 o 
  -1   6  15      293.80      304.66     44.46 o 
   0   6  15      594.98      472.49    110.56 o 
   1   6  15       76.07       57.76     25.72 o 
   2   6  15      115.39      131.96     34.38 o 
   3   6  15      283.34      247.17     46.68 o 
   4   6  15      138.57      120.15     30.88 o 
   5   6  15       46.70       56.63     36.83 o 
   6   6  15        4.28       15.49     36.15 o 
   7   6  15       73.92      113.70     50.58 o 
  -6   7  15        1.94        2.60     34.25 o 
  -5   7  15        1.88       19.43     35.34 o 
  -4   7  15       19.60      -15.17     22.42 o 
  -3   7  15        0.54       11.10     22.46 o 
  -2   7  15       19.09       -6.02     20.35 o 
  -1   7  15        0.08        1.23     18.98 o 
   0   7  15       34.99       41.84     21.08 o 
   1   7  15       50.88       42.83     24.57 o 
   2   7  15        0.67       -4.87     22.38 o 
   3   7  15       26.12       11.33     22.18 o 
   4   7  15      104.39       40.80     29.82 o 
   5   7  15       17.03       12.78     35.63 o 
   6   7  15        9.41       18.95     41.92 o 
  -5   8  15        2.85      -15.13     30.59 o 
  -4   8  15      198.81      142.24     57.44 o 
  -3   8  15        2.09       -2.06     26.31 o 
  -2   8  15      147.03       92.36     33.80 o 
  -1   8  15        2.25       17.43     22.91 o 
   0   8  15       99.76      110.96     28.38 o 
   1   8  15        8.45       18.72     28.06 o 
   2   8  15      138.44      122.04     59.42 o 
   3   8  15       22.30        7.33     27.72 o 
   4   8  15       56.57        2.27     56.27 o 
   5   8  15        9.97      -20.79     35.36 o 
  -4   9  15        3.01       17.14     34.39 o 
  -3   9  15      158.79      165.40     50.02 o 
  -2   9  15        5.61       -3.92     25.77 o 
  -1   9  15      234.64      181.72     89.56 o 
   0   9  15       35.46        6.43     22.50 o 
   1   9  15      223.71      157.79    109.15 o 
   2   9  15       17.74        8.10     37.35 o 
   3   9  15       87.76       56.77     34.57 o 
  -1  10  15       26.70       52.37     68.34 o 
   0  10  15      271.54      175.34     43.15 o 
   1  10  15        5.80       15.80     30.94 o 
  -8   0  16       33.52      -31.72     37.83 o 
  -7   0  16        2.34       -0.10     39.39 o 
  -6   0  16      371.33      413.08     61.30 o 
  -5   0  16       47.90       29.12     26.10 o 
  -4   0  16      662.86      690.09     68.79 o 
  -3   0  16       17.18       -4.75     34.15 o 
  -2   0  16     1153.33     1530.07    146.93 o 
  -1   0  16        7.46        3.49     31.14 o 
   0   0  16      855.14     1179.79    130.58 o 
   1   0  16      297.59      104.99     45.70 o 
   2   0  16     1039.55     1213.75    131.86 o 
   3   0  16      487.79      497.09     89.58 o 
   4   0  16      207.04      155.15     58.41 o 
   5   0  16      206.62      228.69     68.40 o 
   6   0  16      187.75       86.16     51.71 o 
  -8   1  16        0.19       12.71     43.07 o 
  -7   1  16       79.00       22.51     39.87 o 
  -6   1  16        3.22      -12.85     21.03 o 
  -5   1  16      470.19      577.37     56.28 o 
  -4   1  16        4.49        4.13     18.54 o 
  -3   1  16      740.61      739.87     58.83 o 
  -2   1  16        0.87       -6.07     16.19 o 
  -1   1  16     1042.67     1328.04     73.13 o 
   0   1  16       76.59       62.37     22.37 o 
   1   1  16      623.94      739.49     55.48 o 
   2   1  16        0.66       23.49     24.00 o 
   3   1  16      584.48      457.34     90.17 o 
   4   1  16       44.76       77.57     52.24 o 
   5   1  16      123.08      105.99     35.17 o 
   6   1  16      138.06      136.77     40.94 o 
   8   1  16       88.57       57.53     65.00 o 
  -8   2  16       29.83        5.53     42.30 o 
  -7   2  16        0.73      -17.44     29.10 o 
  -6   2  16       51.07       52.40     30.88 o 
  -5   2  16       34.99       44.86     24.47 o 
  -4   2  16      320.28      350.61     50.13 o 
  -3   2  16        0.05       -4.93     17.87 o 
  -2   2  16      105.70      117.56     28.67 o 
  -1   2  16        2.07        3.71     16.68 o 
   0   2  16       81.37       43.36     22.41 o 
   1   2  16      260.42      280.68     38.36 o 
   2   2  16      252.59      271.46     38.83 o 
   3   2  16        5.03        8.47     17.92 o 
   4   2  16      129.76      127.99     30.20 o 
   5   2  16       41.38       14.16     17.25 o 
   6   2  16       45.38       13.20     20.92 o 
   7   2  16      118.51      169.43     49.42 o 
   8   2  16       85.67       52.10     66.16 o 
  -8   3  16        0.29       22.60     47.63 o 
  -7   3  16        0.26       19.16     33.03 o 
  -6   3  16        9.66       31.98     30.70 o 
  -5   3  16       15.63       21.39     23.23 o 
  -4   3  16       18.89       11.66     19.45 o 
  -3   3  16        8.72       22.83     20.13 o 
  -2   3  16        7.50       -0.70     18.48 o 
  -1   3  16       26.86       16.78     18.56 o 
   0   3  16      213.88      200.68     34.43 o 
   1   3  16       17.08        0.38     17.69 o 
   2   3  16        6.51        3.39     18.79 o 
   3   3  16       18.52        4.02     17.67 o 
   4   3  16      126.62       86.11     24.56 o 
   5   3  16       29.53       10.02     19.18 o 
   6   3  16       62.87       58.77     28.17 o 
   7   3  16       12.80       32.74     30.09 o 
  -7   4  16        0.24       23.03     31.46 o 
  -6   4  16        3.89        9.60     26.39 o 
  -5   4  16        0.07        4.32     23.65 o 
  -4   4  16       31.69       46.40     23.34 o 
  -3   4  16        0.31       16.55     19.35 o 
  -2   4  16       22.24       22.22     18.97 o 
  -1   4  16      137.34      186.77     41.80 o 
   0   4  16        0.45       10.48     18.30 o 
   1   4  16        0.02        9.30     17.60 o 
   2   4  16      453.00      526.75     47.25 o 
   3   4  16        7.02        9.66     17.78 o 
   4   4  16       63.06       62.81     24.04 o 
   5   4  16       10.49       35.36     22.26 o 
   6   4  16        4.35        3.00     23.89 o 
   7   4  16        1.78        4.08     27.44 o 
  -7   5  16        4.36       25.54     36.22 o 
  -6   5  16        0.51        5.26     31.02 o 
  -5   5  16        3.90        2.21     28.18 o 
  -4   5  16      129.74      166.95     37.55 o 
  -3   5  16       25.12       -5.33     21.36 o 
  -2   5  16        5.69       12.39     21.95 o 
  -1   5  16       33.01       59.71     32.98 o 
   0   5  16      188.90      155.11     49.56 o 
   1   5  16      355.73      355.41     63.83 o 
   2   5  16      216.16      208.41     33.92 o 
   3   5  16      315.33      341.14     40.67 o 
   4   5  16      142.37      195.31     34.30 o 
   5   5  16       12.83       -3.52     21.88 o 
   6   5  16       49.31       38.62     29.83 o 
   7   5  16       61.87       71.02     44.02 o 
  -6   6  16      125.56       83.77     44.56 o 
  -5   6  16        4.67        3.45     30.48 o 
  -4   6  16       94.47      150.16     37.58 o 
  -3   6  16        9.73       21.17     23.51 o 
  -2   6  16       24.18       45.09     25.94 o 
  -1   6  16       55.18       41.38     25.67 o 
   0   6  16      332.39      322.52     78.65 o 
   1   6  16      170.27      146.63     34.34 o 
   2   6  16      845.00      886.13     62.14 o 
   3   6  16      105.00      139.38     32.61 o 
   4   6  16      530.08      694.46     89.89 o 
   5   6  16      250.92      358.37     84.63 o 
   6   6  16      141.27      176.09     80.14 o 
  -5   7  16      253.90      297.74    117.65 o 
  -4   7  16       38.52       92.64     32.04 o 
  -3   7  16      299.17      225.54     45.18 o 
  -2   7  16       98.11       83.60     31.25 o 
  -1   7  16      598.62      361.35    117.21 o 
   0   7  16       51.39       17.75     17.98 o 
   1   7  16      509.66      450.44     75.95 o 
   2   7  16       21.40        2.59     20.29 o 
   3   7  16      549.63      621.78     57.33 o 
   4   7  16       74.36       51.91     33.85 o 
   5   7  16      411.38      239.19     59.05 o 
  -4   8  16      101.67       61.62     35.10 o 
  -3   8  16        0.83        7.78     26.27 o 
  -2   8  16      509.43      570.12    100.03 o 
  -1   8  16       56.69       46.28     21.40 o 
   0   8  16      369.59      221.54     69.53 o 
   1   8  16       55.91       53.40     28.02 o 
   2   8  16      209.98      221.82     62.71 o 
   3   8  16      118.34      125.10     37.61 o 
   4   8  16      176.34      126.87     49.71 o 
  -2   9  16        2.22       47.46     36.53 o 
  -1   9  16      144.74      111.70    107.98 o 
   0   9  16       35.49       38.15     28.95 o 
   1   9  16       56.57       -4.66     24.81 o 
   2   9  16       35.32       17.99     36.72 o 
  -7   1  17       10.39        1.46     42.78 o 
  -6   1  17        0.84       -0.42     22.29 o 
  -5   1  17       98.40       48.37     27.17 o 
  -4   1  17        6.84       24.35     21.46 o 
  -3   1  17      150.07      126.89     40.46 o 
  -2   1  17       81.47      106.03     28.54 o 
  -1   1  17       98.98      188.43     46.24 o 
   0   1  17       37.06       58.18     28.67 o 
   1   1  17      326.80      293.51     69.62 o 
   2   1  17       94.77      121.84     37.66 o 
   3   1  17        4.06      -25.42     21.97 o 
   4   1  17       26.73       37.19     27.40 o 
   5   1  17      102.50       52.73     39.39 o 
   6   1  17       45.14       66.20     33.49 o 
  -7   2  17        1.08      -13.39     34.53 o 
  -6   2  17       77.44       66.78     37.13 o 
  -5   2  17        2.56       17.91     24.62 o 
  -4   2  17      111.75       61.10     27.24 o 
  -3   2  17       24.73       22.70     21.84 o 
  -2   2  17      161.58      110.24     28.39 o 
  -1   2  17       56.08       69.95     23.43 o 
   0   2  17      258.43      232.17     36.94 o 
   1   2  17      197.93      269.24     39.99 o 
   2   2  17      234.87      175.48     43.26 o 
   3   2  17        5.64      -13.32     19.24 o 
   4   2  17      121.72      142.58     40.36 o 
   5   2  17       39.50       49.46     27.00 o 
   6   2  17      106.95       56.95     54.52 o 
   7   2  17        6.04        0.87     46.86 o 
  -7   3  17      113.07       99.62     43.69 o 
  -6   3  17        1.70        4.57     28.67 o 
  -5   3  17       12.68        4.23     22.55 o 
  -4   3  17       30.52       30.93     23.96 o 
  -3   3  17      313.74      239.37     63.79 o 
  -2   3  17       44.80       30.56     22.19 o 
  -1   3  17       87.73       72.19     27.05 o 
   0   3  17      179.22      116.42     39.45 o 
   1   3  17      147.75      196.29     35.64 o 
   2   3  17      134.65      156.33     32.77 o 
   3   3  17      321.30      343.88     69.82 o 
   4   3  17        1.72       -8.19     20.61 o 
   5   3  17      296.77      291.58     45.58 o 
   6   3  17       93.78      117.70     35.40 o 
   7   3  17      122.22      113.40     47.45 o 
  -6   4  17       12.05       18.17     44.96 o 
  -5   4  17       59.44       71.82     31.39 o 
  -4   4  17       54.37       52.33     25.86 o 
  -3   4  17      126.44      128.31     33.81 o 
  -2   4  17      411.74      412.04     51.04 o 
  -1   4  17        9.39       28.81     20.57 o 
   0   4  17      309.52      301.45     41.39 o 
   1   4  17      412.14      498.49    127.65 o 
   2   4  17      526.65      626.98     86.62 o 
   3   4  17       38.27        9.65     22.35 o 
   4   4  17      430.92      402.40     75.03 o 
   5   4  17      172.45      199.85     47.75 o 
   6   4  17      126.50      121.74     36.07 o 
  -6   5  17       53.37       -7.92     27.85 o 
  -5   5  17       71.28       37.05     35.26 o 
  -4   5  17      104.29      115.29     34.44 o 
  -3   5  17      330.15      426.15     54.89 o 
  -2   5  17        0.10        1.64     23.50 o 
  -1   5  17      248.66      249.13     42.62 o 
   0   5  17       18.66       14.61     20.87 o 
   1   5  17      261.79      296.68     38.50 o 
   2   5  17       71.12       67.52     24.86 o 
   3   5  17      396.53      582.90     53.70 o 
   4   5  17       13.16       -6.35     21.04 o 
   5   5  17      163.58      221.39     43.66 o 
   6   5  17       32.52       37.59     34.57 o 
  -5   6  17        2.12       16.75     32.72 o 
  -4   6  17      194.66      192.49     41.31 o 
  -3   6  17       37.62       46.55     28.24 o 
  -2   6  17        9.01       -8.97     22.68 o 
  -1   6  17        0.42      -22.29     20.48 o 
   0   6  17       43.06       36.18     27.80 o 
   1   6  17       42.30       32.02     25.20 o 
   2   6  17       50.28       71.91     26.53 o 
   3   6  17        4.43        6.22     20.63 o 
   4   6  17       22.17       32.51     26.64 o 
   5   6  17       11.04       16.55     29.33 o 
  -4   7  17        4.11       49.42     30.15 o 
  -3   7  17        7.03      -16.30     23.91 o 
  -2   7  17        7.63        3.89     24.86 o 
  -1   7  17       48.09       22.98     18.61 o 
   0   7  17        0.43       13.61     20.92 o 
   1   7  17       14.90       39.78     26.00 o 
   2   7  17       45.64      -11.40     22.58 o 
   3   7  17       23.62       15.54     23.00 o 
   4   7  17       25.03       58.49     34.16 o 
  -3   8  17        1.25       26.99     29.39 o 
  -2   8  17        5.76       16.43     27.09 o 
  -1   8  17        8.26       -1.02     16.81 o 
   0   8  17       45.69       72.74     27.79 o 
   1   8  17        0.11       -2.72     21.79 o 
   2   8  17       29.81       30.47     28.35 o 
   3   8  17        0.62      -23.15     26.61 o 
  -6   0  18      170.23      184.15     75.39 o 
  -5   0  18       21.60       -8.05     39.10 o 
  -4   0  18      370.38      333.32     84.03 o 
  -3   0  18      109.36       51.03     47.54 o 
  -2   0  18      520.02      465.16    100.06 o 
  -1   0  18        5.41        8.34     37.15 o 
   0   0  18      465.55      274.64     75.70 o 
   1   0  18      168.45      154.46     61.51 o 
   2   0  18       11.55       22.12     36.18 o 
   3   0  18        7.18        9.99     35.02 o 
   4   0  18      406.62      279.77     78.21 o 
   5   0  18       56.58       84.40     54.13 o 
   6   0  18       63.50       73.25     53.26 o 
  -7   1  18       95.03      126.02     61.90 o 
  -6   1  18        7.56      -18.57     31.30 o 
  -5   1  18      147.88      142.11     60.49 o 
  -4   1  18        4.56       26.55     29.56 o 
  -3   1  18      195.21      245.13     53.36 o 
  -2   1  18       31.26       30.05     32.01 o 
  -1   1  18      272.68      325.05    105.33 o 
   0   1  18        2.01       -2.09     23.59 o 
   1   1  18      164.23      240.79     49.45 o 
   2   1  18       48.19       50.57     31.36 o 
   3   1  18      219.51      240.91     51.03 o 
   4   1  18      218.28      286.62    143.36 o 
   5   1  18      140.84      149.42     42.53 o 
   6   1  18       50.45       99.77     42.74 o 
  -6   2  18       43.85       36.99     47.58 o 
  -5   2  18        0.34       20.89     26.00 o 
  -4   2  18       24.81       45.21     26.03 o 
  -3   2  18       11.87       28.00     23.82 o 
  -2   2  18       35.37       33.90     26.74 o 
  -1   2  18        0.48      -10.84     19.42 o 
   0   2  18      151.32      128.13     38.35 o 
   1   2  18       22.64       14.11     22.73 o 
   2   2  18      114.79       75.48     30.99 o 
   3   2  18      537.83      646.43     81.15 o 
   4   2  18       44.43       33.68     28.39 o 
   5   2  18      266.85      323.33     60.99 o 
   6   2  18       41.39       63.83     49.48 o 
  -6   3  18        0.40        3.46     34.83 o 
  -5   3  18       37.47       50.03     29.44 o 
  -4   3  18       39.28       34.30     45.19 o 
  -3   3  18        0.29       -3.83     20.86 o 
  -2   3  18        0.03       -5.34     19.58 o 
  -1   3  18        0.31       17.92     23.23 o 
   0   3  18       17.22       26.93     23.47 o 
   1   3  18       12.11       25.71     21.78 o 
   2   3  18      159.34      178.16     38.14 o 
   3   3  18        9.85        0.69     23.39 o 
   4   3  18       29.61       74.56     37.61 o 
   5   3  18       27.20       -5.86     28.02 o 
   6   3  18       41.26        6.21     47.92 o 
  -6   4  18        1.78       24.08     32.29 o 
  -5   4  18        5.54        2.02     24.94 o 
  -4   4  18        1.25       29.12     27.43 o 
  -3   4  18       67.74       73.69     31.43 o 
  -2   4  18       58.46       39.98     25.80 o 
  -1   4  18       17.41        6.40     21.57 o 
   0   4  18      229.33      178.67     34.39 o 
   1   4  18        0.16       -1.46     21.39 o 
   2   4  18       86.15       84.04     31.28 o 
   3   4  18       30.99       13.77     22.93 o 
   4   4  18        6.49      -10.90     24.69 o 
   5   4  18        6.74      -25.42     23.54 o 
  -5   5  18       41.17       31.09     42.59 o 
  -4   5  18       27.07       81.44     33.66 o 
  -3   5  18       90.26       23.33     30.95 o 
  -2   5  18      287.06      448.22     72.05 o 
  -1   5  18      304.92      328.76     99.06 o 
   0   5  18        7.76        6.68     19.48 o 
   1   5  18      313.21      303.99     48.37 o 
   2   5  18       57.91       32.90     25.62 o 
   3   5  18       41.00       21.53     27.82 o 
   4   5  18       45.43       84.98     56.59 o 
   5   5  18       53.12       43.64     33.45 o 
  -4   6  18       49.92       68.66     33.88 o 
  -3   6  18       24.04        1.21     26.00 o 
  -2   6  18      240.79      202.38     57.33 o 
  -1   6  18        5.83        7.16     13.96 o 
   0   6  18      460.81      431.27     49.53 o 
   1   6  18       12.47        8.05     22.19 o 
   2   6  18      205.85      157.20     35.75 o 
   3   6  18       89.80       65.85     28.24 o 
   4   6  18       58.55       66.01     30.40 o 
  -3   7  18       94.21       87.27     49.47 o 
  -2   7  18        1.24        9.21     27.34 o 
  -1   7  18      262.31       97.71     42.63 o 
   0   7  18        1.45       -9.67     20.17 o 
   1   7  18      238.84      226.28     41.14 o 
   2   7  18       42.70       31.26     24.89 o 
   3   7  18      226.02      259.18     43.01 o 
  -6   1  19        0.83      -15.63     35.67 o 
  -5   1  19       46.55       31.98     37.13 o 
  -4   1  19        1.01        0.71     31.41 o 
  -3   1  19        0.42       17.24     30.71 o 
  -2   1  19        0.52       12.28     28.65 o 
  -1   1  19       67.67      112.87     43.30 o 
   0   1  19        2.96       25.18     27.21 o 
   1   1  19        1.07        4.54     19.04 o 
   2   1  19       11.74       -7.25     33.76 o 
   3   1  19       48.79       26.77     29.64 o 
   4   1  19        0.12      -13.73     25.41 o 
   5   1  19      151.51      132.23     41.48 o 
  -5   2  19        3.73       10.62     25.25 o 
  -4   2  19       65.08       60.19     47.88 o 
  -3   2  19        0.06      -26.36     24.22 o 
  -2   2  19      168.27      164.08     48.91 o 
  -1   2  19       45.24       33.95     89.40 o 
   0   2  19       57.25        0.76     46.81 o 
   1   2  19       16.59       12.64     24.80 o 
   2   2  19       43.57       51.35     30.59 o 
   3   2  19       22.97        6.47     28.23 o 
   4   2  19       72.83       30.85     31.73 o 
   5   2  19        0.38       16.70     30.35 o 
  -5   3  19      101.97      104.27     35.50 o 
  -4   3  19        9.31        9.81     30.80 o 
  -3   3  19      222.47      247.63     49.01 o 
  -2   3  19       48.07       59.65     29.63 o 
  -1   3  19      198.31      279.63     35.05 o 
   0   3  19       20.85       17.51     30.61 o 
   1   3  19      247.88      158.82     75.00 o 
   2   3  19       16.79       18.88     31.45 o 
   3   3  19      235.82      304.36     60.00 o 
   4   3  19       58.02       -0.98     63.83 o 
   5   3  19      101.90      -23.63     30.23 o 
  -5   4  19        7.89       17.94     26.34 o 
  -4   4  19      164.70      191.05     65.11 o 
  -3   4  19        3.06        4.76     25.97 o 
  -2   4  19      215.23      230.89     44.12 o 
  -1   4  19      155.65      119.07     40.75 o 
   0   4  19      345.49      291.28     46.73 o 
   1   4  19       43.57       28.59     25.91 o 
   2   4  19      345.33      490.01     58.36 o 
   3   4  19       76.03       78.56     34.44 o 
   4   4  19      245.76      203.99     43.73 o 
  -4   5  19        2.71       -1.12     27.95 o 
  -3   5  19       14.72        2.28     27.75 o 
  -2   5  19       27.83       45.02     30.98 o 
  -1   5  19      137.62      139.90     59.82 o 
   0   5  19       16.67       45.78     23.04 o 
   1   5  19      182.62      119.40     37.36 o 
   2   5  19       31.22       16.24     27.00 o 
   3   5  19      154.25      154.62     39.81 o 
   4   5  19       24.66       15.06     29.86 o 
  -3   6  19        2.29       32.91     31.27 o 
  -2   6  19        8.16       37.72     30.87 o 
  -1   6  19       17.49        7.97     19.43 o 
   0   6  19       69.96       35.77     32.05 o 
   1   6  19       19.52        7.08     36.20 o 
   2   6  19       23.92       18.47     32.36 o 
  -5   0  20       37.66       10.96     42.69 o 
  -4   0  20      132.50      272.82     89.45 o 
  -3   0  20        5.24       13.68     43.85 o 
  -2   0  20       48.96       78.39     61.02 o 
  -1   0  20        8.44       -7.28     42.01 o 
   0   0  20       27.50       26.00     46.27 o 
   1   0  20       20.28        6.50     40.45 o 
   2   0  20      331.31      287.61     85.39 o 
   3   0  20        9.50       78.58     49.48 o 
   4   0  20      178.59       59.47     56.85 o 
  -5   1  20       48.82       66.79     44.27 o 
  -4   1  20        9.61        3.67     33.84 o 
  -3   1  20       90.43       73.85     42.28 o 
  -2   1  20       11.76       15.56     35.17 o 
  -1   1  20       42.73       39.66     31.49 o 
   0   1  20       98.19      104.06     39.14 o 
   1   1  20      221.95      198.49     49.67 o 
   2   1  20      255.91      132.22     43.31 o 
   3   1  20      121.46      143.25     48.82 o 
   4   1  20       33.37      -12.15     28.20 o 
  -4   2  20       20.97       27.58     37.22 o 
  -3   2  20       13.46       25.28     33.96 o 
  -2   2  20      128.12       44.98     31.15 o 
  -1   2  20      114.25      140.47     90.91 o 
   0   2  20       42.88      -16.34     36.86 o 
   1   2  20      276.84      202.59     69.38 o 
   2   2  20       55.89       94.20     40.05 o 
   3   2  20      233.68      425.49    176.01 o 
   4   2  20        2.89       -8.03     28.45 o 
  -4   3  20        0.35      -11.88     27.03 o 
  -3   3  20        0.11       -9.84     36.33 o 
  -2   3  20        8.02       25.51     35.80 o 
  -1   3  20       17.16       58.72     38.41 o 
   0   3  20        9.68      -21.12     23.38 o 
   1   3  20        0.16      -32.89     21.92 o 
   2   3  20        4.05       18.76     28.34 o 
   3   3  20       10.42       30.38     31.25 o 
   4   3  20       10.92        4.53     30.40 o 
  -3   4  20        3.71       -3.40     27.66 o 
  -2   4  20       56.85      116.39     37.07 o 
  -1   4  20        6.00        8.73     22.02 o 
   0   4  20        3.22        4.20     22.58 o 
   1   4  20       28.15       -0.18     31.88 o 
   2   4  20        2.68       13.42     31.15 o 
   3   4  20       11.96       20.05     36.44 o 
  -2   5  20        2.50       -5.03     27.36 o 
  -1   5  20      123.51      104.65     27.83 o 
   0   5  20        4.13        5.31     22.89 o 
   1   5  20       31.84       35.14     27.58 o 
   2   5  20       41.66       28.46     31.40 o 
  -3   1  21        3.33       46.72     41.67 o 
  -2   1  21        4.95       -2.36     32.27 o 
  -1   1  21       27.66       29.29     54.18 o 
   0   1  21        2.57       20.58     29.02 o 
   1   1  21        0.64       28.92     29.71 o 
   2   1  21        0.64        6.06     28.46 o 
   3   1  21       73.53       62.98     35.04 o 
  -3   2  21       12.71       55.46     41.21 o 
  -2   2  21       48.17       14.76     77.13 o 
  -1   2  21        0.24      -23.48     31.95 o 
   0   2  21       38.42        8.63     35.45 o 
   1   2  21        0.61        9.52     29.12 o 
   2   2  21       87.78       27.76     31.75 o 
  -2   3  21       13.54       44.74     40.31 o 
  -1   3  21       94.03      119.58     96.72 o 
   0   3  21        3.07      -22.97     26.52 o 
   1   3  21      174.55      330.50     92.36 o 
   2   3  21        7.98       13.17     28.70 o 
                                                 
